# Supplementary material for: Revision of genus Pericalus from China, with descriptions of four new species (Carabidae, Lebiini, Pericalina)
Source: Zookeys. 2018 May 14;(758):19–54. doi: 10.3897/zookeys.758.24169 (PMC5962634; doi:10.3897/zookeys.758.24169)
Supplement: XML Treatment for Pericalus (s. str.) [file zookeys.758.24169-treatment1.xml]

<!DOCTYPE tp:taxon-treatment
  PUBLIC "-//TaxonX//DTD Taxonomic Treatment Publishing DTD v0 20100105//EN" "tax-treatment-NSO.dtd">
<tp:taxon-treatment xmlns:tp="http://www.plazi.org/taxpub"><tp:treatment-meta><kwd-group><label>Taxon classification</label><kwd><named-content xmlns:xlink="http://www.w3.org/1999/xlink" content-type="kingdom">Animalia</named-content></kwd><kwd><named-content xmlns:xlink="http://www.w3.org/1999/xlink" content-type="order">Coleoptera</named-content></kwd><kwd><named-content xmlns:xlink="http://www.w3.org/1999/xlink" content-type="family">Carabidae</named-content></kwd></kwd-group><mixed-citation publication-type="journal"><person-group><name><surname>Shi</surname><given-names>Hongliang</given-names></name><name><surname>Liang</surname><given-names>Hongbin</given-names></name></person-group><article-title>Revision of genus <italic><tp:taxon-name><tp:taxon-name-part taxon-name-part-type="genus" reg="Pericalus">Pericalus</tp:taxon-name-part></tp:taxon-name></italic> from China, with descriptions of four new species (<tp:taxon-name><tp:taxon-name-part taxon-name-part-type="family">Carabidae</tp:taxon-name-part></tp:taxon-name>, <tp:taxon-name><tp:taxon-name-part taxon-name-part-type="tribe">Lebiini</tp:taxon-name-part></tp:taxon-name>, <tp:taxon-name><tp:taxon-name-part taxon-name-part-type="subtribe">Pericalina</tp:taxon-name-part></tp:taxon-name>)</article-title><source>Zookeys</source><day>14</day><month>5</month><year>2018</year><volume>2018</volume><issue>758</issue><fpage>19</fpage><lpage>54</lpage><pub-id pub-id-type="doi">10.3897/zookeys.758.24169</pub-id></mixed-citation></tp:treatment-meta><tp:nomenclature><label>Subgenus</label><tp:taxon-name>
            <tp:taxon-name-part taxon-name-part-type="subgenus" reg="Pericalus">Pericalus</tp:taxon-name-part>
            <tp:taxon-name-part taxon-name-part-type="uncertainty-rank">(s. str.)</tp:taxon-name-part>
          </tp:taxon-name><tp:taxon-authority>Macleay, 1825</tp:taxon-authority><tp:nomenclature-citation-list><tp:nomenclature-citation><tp:taxon-name><tp:taxon-name-part taxon-name-part-type="subgenus" reg="Pericalus"/></tp:taxon-name><comment><xref ref-type="bibr" rid="B16">Macleay 1825</xref>: 15. Type species: <tp:taxon-name><tp:taxon-name-part taxon-name-part-type="genus" reg="Pericalus">Pericalus</tp:taxon-name-part> <tp:taxon-name-part taxon-name-part-type="species" reg="cicindeloides">cicindeloides</tp:taxon-name-part></tp:taxon-name> Macleay, 1825, by monotypy. </comment></tp:nomenclature-citation></tp:nomenclature-citation-list></tp:nomenclature><tp:treatment-sec sec-type="diagnosis" id="SECID0EVBAE"><title>Diagnosis.</title><p>The genus <italic><tp:taxon-name><tp:taxon-name-part taxon-name-part-type="genus" reg="Pericalus">Pericalus</tp:taxon-name-part></tp:taxon-name></italic> is distinguished from other genera of <tp:taxon-name><tp:taxon-name-part taxon-name-part-type="subtribe">Pericalina</tp:taxon-name-part></tp:taxon-name> by the combination of the following characters: dorsal surface glabrous, except for the eighth and ninth elytral intervals which are generally sparsely and very finely setose; black or metallic in color, elytra either unicoloros or with two groups of yellowish patches; eyes strongly prominent; labrum elongate, apex deeply notched; clypeus with apical margin straight; terminal labial palpomere fusiform in both sexes; labial palpifer with one long seta; mentum without median tooth; paraglossa membranous, longer than ligula; third interval of elytra with two to four setigerous pores, the first one near base, the last one very close to apex; fourth tarsomere simple; claws smooth.</p><p>The subgenus <tp:taxon-name><tp:taxon-name-part taxon-name-part-type="subgenus" reg="Pericalus">Pericalus</tp:taxon-name-part></tp:taxon-name> is different from the subgenus <tp:taxon-name><tp:taxon-name-part taxon-name-part-type="subgenus" reg="Coeloprosopus">Coeloprosopus</tp:taxon-name-part></tp:taxon-name> Chaudoir by its body size being usually larger; in having the lateral channel of the pronotum widely explanate, with the lateral bead indistinct; and the pronotum subequal to the width of head across eyes.</p></tp:treatment-sec><tp:treatment-sec sec-type="distribution" id="SECID0E2CAE"><title>Distribution.</title><p>The subgenus <tp:taxon-name><tp:taxon-name-part taxon-name-part-type="subgenus" reg="Pericalus">Pericalus</tp:taxon-name-part></tp:taxon-name> containing 19 taxa has an Asia mainland-Sundaland distribution pattern. More than half of them (eleven taxa) are distributed <!--PageBreak-->through the Asian continent tropical-subtropical areas, and the most diverse region is located in northern Myanmar, northeast India, southeast Xizang, and west Yunnan. The remaining eight taxa are distributed in the Sundaland region (Greater Sunda Islands and Malay Peninsula). There are no species endemic to the Philippines or islands in the Wallacea region, but one species is widely distributed in each region, <italic><tp:taxon-name><tp:taxon-name-part taxon-name-part-type="genus" reg="Pericalus">P.</tp:taxon-name-part> <tp:taxon-name-part taxon-name-part-type="species" reg="cicindeloides">cicindeloides</tp:taxon-name-part></tp:taxon-name></italic> in the Philippines, and <italic><tp:taxon-name><tp:taxon-name-part taxon-name-part-type="genus" reg="Pericalus">P.</tp:taxon-name-part> <tp:taxon-name-part taxon-name-part-type="species" reg="baehri">baehri</tp:taxon-name-part></tp:taxon-name></italic> in Sulawesi.</p></tp:treatment-sec><tp:treatment-sec sec-type="habitat" id="SECID0ECEAE"><title>Habitat.</title><p>Many adults of the subgenus <tp:taxon-name><tp:taxon-name-part taxon-name-part-type="subgenus" reg="Pericalus">Pericalus</tp:taxon-name-part></tp:taxon-name> were collected in daytime under barks of fallen logs in tropical or subtropical forests. Some others were collected during night, fast running on surfaces of dead logs, or occasionally attracted by lights. Species in this subgenus usually have a rather flat habitus, adapting for living under tree bark.</p></tp:treatment-sec><tp:treatment-sec sec-type="description" id="SECID0EREAE"><title>Taxonomic characters.</title><p>The most important taxonomic characters in this subgenus are: (1) dorsal coloration, including elytral pattern; (2) number of setigerous pores on the third interval; (3) shape of elytral outer apical angles; and (4) shape of elytral sutural apical angles.</p><p>The supposed ground plan for the subgenus is supposed to include two groups of yellowish patches on the elytron (unicolorous in four species); body very flat (but convex in <italic><tp:taxon-name><tp:taxon-name-part taxon-name-part-type="genus" reg="Pericalus">P.</tp:taxon-name-part> <tp:taxon-name-part taxon-name-part-type="species" reg="gibbosus">gibbosus</tp:taxon-name-part></tp:taxon-name></italic>); elytra with microsculpture consisting of distinct, very transverse meshes (but nearly isodiametric in <italic><tp:taxon-name><tp:taxon-name-part taxon-name-part-type="genus" reg="Pericalus">P.</tp:taxon-name-part> <tp:taxon-name-part taxon-name-part-type="species" reg="dux">dux</tp:taxon-name-part></tp:taxon-name></italic> and <italic><tp:taxon-name><tp:taxon-name-part taxon-name-part-type="genus" reg="Pericalus">P.</tp:taxon-name-part> <tp:taxon-name-part taxon-name-part-type="species" reg="elegans">elegans</tp:taxon-name-part></tp:taxon-name></italic>); outer apical angles of elytra distinct, acuminate to rounded; elytral sutural angles sharp or blunt; third interval of the elytra with three setigerous pores (but four pores in four species, usually two in <italic><tp:taxon-name><tp:taxon-name-part taxon-name-part-type="genus" reg="Pericalus">P.</tp:taxon-name-part> <tp:taxon-name-part taxon-name-part-type="species" reg="ornatus">o.</tp:taxon-name-part> <tp:taxon-name-part taxon-name-part-type="subspecies" reg="formosanus">formosanus</tp:taxon-name-part></tp:taxon-name></italic>).</p><p>The shape of outer apical angles of elytra can be classified into the following four basal forms: <bold>acuminate</bold>, apex forming a very sharp angle, strongly projecting, less than 90 degrees (Fig. <xref ref-type="fig" rid="F5">21</xref>), present in seven species; <bold>acute</bold>, apex forming a sharp and distinct angle, not or weakly projecting, more than 90 degrees (Figs <xref ref-type="fig" rid="F5">22</xref>, <xref ref-type="fig" rid="F5">24</xref>), in two species; <bold>obtuse</bold>, apex forming an indistinct angle, more than 90 degrees (Figs <xref ref-type="fig" rid="F5">23</xref>, <xref ref-type="fig" rid="F5">25</xref>), in five species; <bold>rounded</bold>, apex fully rounded, not angulate (Figs <xref ref-type="fig" rid="F5">26–32</xref>), in seven species. There are some taxa, such as <italic><tp:taxon-name><tp:taxon-name-part taxon-name-part-type="genus" reg="Pericalus">P.</tp:taxon-name-part> <tp:taxon-name-part taxon-name-part-type="species" reg="ornatus">o.</tp:taxon-name-part> <tp:taxon-name-part taxon-name-part-type="subspecies" reg="formosanus">formosanus</tp:taxon-name-part></tp:taxon-name></italic>, with one form of outer apical angle in general (obtuse), but very rarely other forms can be present in a few individuals (rounded or acute).</p><p>Most taxa (15 of 19) of the subgenus have two, the anterior and posterior, groups of yellowish patches on elytra; variation includes four and two pattern forms respectively. For different species or individuals belonging to same pattern form, pale markings on certain intervals may be obsolete or their positions moved.</p><p>There are four basic forms for anterior patches: <bold>round</bold>, in six taxa. Usually a single large round or nearly round spot (Figs <xref ref-type="fig" rid="F1">1–3</xref>, <xref ref-type="fig" rid="F2">7–11</xref>) occupies some of the third to eighth intervals, two to five intervals in width. In some individuals of <italic><tp:taxon-name><tp:taxon-name-part taxon-name-part-type="genus" reg="Pericalus">P.</tp:taxon-name-part> <tp:taxon-name-part taxon-name-part-type="species" reg="ornatus">ornatus</tp:taxon-name-part></tp:taxon-name></italic> (Fig. <xref ref-type="fig" rid="F2">12</xref>), the spot is somewhat transverse and irregular, similar to the zigzag form, but generally less transverse and with less displacement of odd and even pale markings. <bold>Zigzag</bold>, in five species. A transverse serrated band occupies the third to seventh intervals (Figs <xref ref-type="fig" rid="F1">6</xref>, <xref ref-type="fig" rid="F3">13–15</xref>), with pale markings on odd intervals anteriorly placed and those of even intervals posteriorly placed. Sometimes pale markings on the third and/or seventh intervals are obsolete. In <italic><tp:taxon-name><tp:taxon-name-part taxon-name-part-type="genus" reg="Pericalus">P.</tp:taxon-name-part> <tp:taxon-name-part taxon-name-part-type="species" reg="baehri">baehri</tp:taxon-name-part></tp:taxon-name></italic> pale markings on the third interval are placed much more anteriorly to those on the remainder of the odd intervals. <bold>Separated</bold>, in two species. The basic <!--PageBreak-->pattern includs five small separated spots, only one interval in width for each, placed on the third to seventh intervals respectively. Sometimes spots on the sixth and seventh intervals are obsolete. Longitudinal positions for all spots are similar to those of the zigzag pattern. <bold>Double</bold>, a special pattern only for <italic><tp:taxon-name><tp:taxon-name-part taxon-name-part-type="genus" reg="Pericalus">P.</tp:taxon-name-part> <tp:taxon-name-part taxon-name-part-type="species" reg="cordicollis">cordicollis</tp:taxon-name-part></tp:taxon-name></italic>. The double pattern form is composed of two adjacent large spots: the inner one is in the third and fourth intervals, posteriorly placed; the outer one is in the fifth to eighth intervals, anteriorly placed.</p><p>Two basic forms exist for posterior patches: <bold>separated</bold>, in eleven taxa. The basic pattern is composed of three separate spots (Figs <xref ref-type="fig" rid="F2">7–12</xref>): the first one is in the second and third intervals, posteriorly placed; the pale marking on the second interval is occasionally obsolete. The second one is in the fourth to sixth intervals, anteriorly placed; the pale marking on the fourth interval is occasionally obsolete; the pale marking on the sixth interval is adjacent to that on the fifth (<italic><tp:taxon-name><tp:taxon-name-part taxon-name-part-type="genus" reg="Pericalus">P.</tp:taxon-name-part> <tp:taxon-name-part taxon-name-part-type="species" reg="cordicollis">cordicollis</tp:taxon-name-part></tp:taxon-name></italic>, and some <italic><tp:taxon-name><tp:taxon-name-part taxon-name-part-type="genus" reg="Pericalus">P.</tp:taxon-name-part> <tp:taxon-name-part taxon-name-part-type="species" reg="ornatus">ornatus</tp:taxon-name-part></tp:taxon-name></italic> and <italic><tp:taxon-name><tp:taxon-name-part taxon-name-part-type="genus" reg="Pericalus">P.</tp:taxon-name-part> <tp:taxon-name-part taxon-name-part-type="species" reg="acutidens">acutidens</tp:taxon-name-part></tp:taxon-name></italic>, Figs <xref ref-type="fig" rid="F2">7</xref>, <xref ref-type="fig" rid="F2">11</xref>, <xref ref-type="fig" rid="F2">12</xref>), placed much anteriorly to that on the fifth and forming a small separate spot (<italic><tp:taxon-name><tp:taxon-name-part taxon-name-part-type="genus" reg="Pericalus">P.</tp:taxon-name-part> <tp:taxon-name-part taxon-name-part-type="species" reg="amplus">amplus</tp:taxon-name-part></tp:taxon-name></italic>, <italic><tp:taxon-name><tp:taxon-name-part taxon-name-part-type="genus" reg="Pericalus">P.</tp:taxon-name-part> <tp:taxon-name-part taxon-name-part-type="species" reg="obtusipennis">obtusipennis</tp:taxon-name-part></tp:taxon-name></italic>, <italic><tp:taxon-name><tp:taxon-name-part taxon-name-part-type="genus" reg="Pericalus">P.</tp:taxon-name-part> <tp:taxon-name-part taxon-name-part-type="species" reg="obscuratus">obscuratus</tp:taxon-name-part></tp:taxon-name></italic>, Figs <xref ref-type="fig" rid="F1">6</xref>, <xref ref-type="fig" rid="F3">13–15</xref>), or obsolete (the remaining four species and most <italic><tp:taxon-name><tp:taxon-name-part taxon-name-part-type="genus" reg="Pericalus">P.</tp:taxon-name-part> <tp:taxon-name-part taxon-name-part-type="species" reg="ornatus">ornatus</tp:taxon-name-part></tp:taxon-name></italic> and <italic><tp:taxon-name><tp:taxon-name-part taxon-name-part-type="genus" reg="Pericalus">P.</tp:taxon-name-part> <tp:taxon-name-part taxon-name-part-type="species" reg="acutidens">acutidens</tp:taxon-name-part></tp:taxon-name></italic>, Figs <xref ref-type="fig" rid="F2">8–10</xref>). The third one is in the seventh and eighth intervals, posteriorly placed, sometimes a little before the first spot; the pale marking on the eighth interval is usually obsolete, but present in <italic><tp:taxon-name><tp:taxon-name-part taxon-name-part-type="genus" reg="Pericalus">P.</tp:taxon-name-part> <tp:taxon-name-part taxon-name-part-type="species" reg="cordicollis">cordicollis</tp:taxon-name-part></tp:taxon-name></italic>, and some individuals of some other species. <bold>Single</bold>, in three species. The basic pattern is a single large round spot in some of the second to seventh intervals, two to four intervals in width (Figs <xref ref-type="fig" rid="F1">1–3</xref>). In a few individuals of <italic><tp:taxon-name><tp:taxon-name-part taxon-name-part-type="genus" reg="Pericalus">P.</tp:taxon-name-part> <tp:taxon-name-part taxon-name-part-type="species" reg="longicollis">longicollis</tp:taxon-name-part></tp:taxon-name></italic>, the pale marking on the third interval is present and placed posteriorly to the main spot, but is obsolete in most individuals.</p></tp:treatment-sec><tp:treatment-sec sec-type="key" id="SECID0EPOAE"><title>Key to the world species of the subgenus <tp:taxon-name><tp:taxon-name-part taxon-name-part-type="subgenus" reg="Pericalus">Pericalus</tp:taxon-name-part></tp:taxon-name></title><table-wrap content-type="key" position="anchor" orientation="portrait"><table id="TID0EILAC" rules="all"><tbody><tr><td rowspan="1" colspan="1">1</td><td rowspan="1" colspan="1">Third elytra interval with four setigerous pores</td><td rowspan="1" colspan="1">
                    <bold>2</bold>
                  </td></tr><tr><td rowspan="1" colspan="1">–</td><td rowspan="1" colspan="1">Third elytra interval with two or three setigerous pores</td><td rowspan="1" colspan="1">
                    <bold>4</bold>
                  </td></tr><tr><td rowspan="1" colspan="1">2</td><td rowspan="1" colspan="1">Elytra dark with two groups of yellowish patches, the anterior one zigzag, the posterior one separate; elytral outer apical angles rounded; India, Myanmar, Vietnam, China (Yunnan)</td><td rowspan="1" colspan="1">
                    <bold><italic><tp:taxon-name><tp:taxon-name-part taxon-name-part-type="genus" reg="Pericalus">P.</tp:taxon-name-part> <tp:taxon-name-part taxon-name-part-type="species" reg="amplus">amplus</tp:taxon-name-part></tp:taxon-name></italic> Andrewes</bold>
                  </td></tr><tr><td rowspan="1" colspan="1">–</td><td rowspan="1" colspan="1">Elytra unicolorous, black or metallic, without yellowish patch; elytral outer apical angles acute, or obtuse</td><td rowspan="1" colspan="1">
                    <bold>3</bold>
                  </td></tr><tr><td rowspan="1" colspan="1">3</td><td rowspan="1" colspan="1">Dorsal surface with strong metallic luster, bluish, greenish or <tp:taxon-name><tp:taxon-name-part taxon-name-part-type="genus" reg="Pericalus"/><tp:taxon-name-part taxon-name-part-type="species" reg="violaceus">violaceus</tp:taxon-name-part></tp:taxon-name>; Borneo, Sumatra, Java, Malay Peninsula, the Philippines</td><td rowspan="1" colspan="1">
                    <bold><italic><tp:taxon-name><tp:taxon-name-part taxon-name-part-type="genus" reg="Pericalus">P.</tp:taxon-name-part> <tp:taxon-name-part taxon-name-part-type="species" reg="cicindeloides">cicindeloides</tp:taxon-name-part></tp:taxon-name></italic> Macleay</bold>
                  </td></tr><tr><td rowspan="1" colspan="1">–</td><td rowspan="1" colspan="1">Dorsal surface black, with very faint purplish luster; India</td><td rowspan="1" colspan="1">
                    <bold><italic><tp:taxon-name><tp:taxon-name-part taxon-name-part-type="genus" reg="Pericalus">P.</tp:taxon-name-part> <tp:taxon-name-part taxon-name-part-type="species" reg="fascinator">fascinator</tp:taxon-name-part></tp:taxon-name></italic> Andrewes</bold>
                  </td></tr><tr><td rowspan="1" colspan="1">4</td><td rowspan="1" colspan="1">Elytral sutural angles spiniform; the middle setigerous pore placed posterior to the midpoint of elytra (<abbrev xmlns:xlink="http://www.w3.org/1999/xlink" xlink:title="distance of the second elytral discal setigerous pore to elytra base" id="ABBRID0EITAE" xlink:type="simple">D2</abbrev>/<abbrev xmlns:xlink="http://www.w3.org/1999/xlink" xlink:title="elytra length" id="ABBRID0EMTAE" xlink:type="simple">EL</abbrev> &gt; 0.52)</td><td rowspan="1" colspan="1">
                    <bold>5</bold>
                  </td></tr><tr><td rowspan="1" colspan="1">–</td><td rowspan="1" colspan="1">Elytral sutural angles blunt; the middle setigerous pore placed anterior to the midpoint of elytra (<abbrev xmlns:xlink="http://www.w3.org/1999/xlink" xlink:title="distance of the second elytral discal setigerous pore to elytra base" id="ABBRID0E5TAE" xlink:type="simple">D2</abbrev>/<abbrev xmlns:xlink="http://www.w3.org/1999/xlink" xlink:title="elytra length" id="ABBRID0ECUAE" xlink:type="simple">EL</abbrev> &lt; 0.46) or rarely lacking</td><td rowspan="1" colspan="1">
                    <bold>9</bold>
                  </td></tr><tr><td rowspan="1" colspan="1">5</td><td rowspan="1" colspan="1">Elytra cupreous green, without patch; elytral outer apical angles rounded (Fig. <xref ref-type="fig" rid="F5">31</xref>); China (Mêdog, Zayü)</td><td rowspan="1" colspan="1">
                    <bold><italic><tp:taxon-name><tp:taxon-name-part taxon-name-part-type="genus" reg="Pericalus">P.</tp:taxon-name-part> <tp:taxon-name-part taxon-name-part-type="species" reg="elegans">elegans</tp:taxon-name-part></tp:taxon-name></italic> sp. n.</bold>
                  </td></tr><tr><td rowspan="1" colspan="1">–</td><td rowspan="1" colspan="1">Elytra dark with yellowish patch; elytral outer apical angles acuminate (as in Fig. <xref ref-type="fig" rid="F5">21</xref>); Malaysia, Indonesia</td><td rowspan="1" colspan="1">
                    <bold>6</bold>
                  </td></tr><!--PageBreak--><tr><td rowspan="1" colspan="1">6</td><td rowspan="1" colspan="1">Elytral anterior patch round or zigzag, forming single continues patch</td><td rowspan="1" colspan="1">
                    <bold>7</bold>
                  </td></tr><tr><td rowspan="1" colspan="1">–</td><td rowspan="1" colspan="1">Elytral anterior patch separate, divided into three to five small spots</td><td rowspan="1" colspan="1">
                    <bold>8</bold>
                  </td></tr><tr><td rowspan="1" colspan="1">7</td><td rowspan="1" colspan="1">Elytra metallic blue or green; posterior patch single; Sumatra, Borneo, Malay Peninsula</td><td rowspan="1" colspan="1">
                    <bold><italic><tp:taxon-name><tp:taxon-name-part taxon-name-part-type="genus" reg="Pericalus">P.</tp:taxon-name-part> <tp:taxon-name-part taxon-name-part-type="species" reg="longicollis">longicollis</tp:taxon-name-part></tp:taxon-name></italic> Chaudoir</bold>
                  </td></tr><tr><td rowspan="1" colspan="1">–</td><td rowspan="1" colspan="1">Elytra metallic blue-<tp:taxon-name><tp:taxon-name-part taxon-name-part-type="genus" reg="Pericalus"/><tp:taxon-name-part taxon-name-part-type="species" reg="violaceus">violaceus</tp:taxon-name-part></tp:taxon-name>; posterior patch separate, composed of three to five small spots; Sumatra, Java, Borneo, Sulawesi</td><td rowspan="1" colspan="1">
                    <bold><italic><tp:taxon-name><tp:taxon-name-part taxon-name-part-type="genus" reg="Pericalus">P.</tp:taxon-name-part> <tp:taxon-name-part taxon-name-part-type="species" reg="baehri">baehri</tp:taxon-name-part></tp:taxon-name></italic> Fedorenko</bold>
                  </td></tr><tr><td rowspan="1" colspan="1">8</td><td rowspan="1" colspan="1">Elytra metallic blue-<tp:taxon-name><tp:taxon-name-part taxon-name-part-type="genus" reg="Pericalus"/><tp:taxon-name-part taxon-name-part-type="species" reg="violaceus">violaceus</tp:taxon-name-part></tp:taxon-name>; Malay peninsula</td><td rowspan="1" colspan="1">
                    <bold><italic><tp:taxon-name><tp:taxon-name-part taxon-name-part-type="genus" reg="Pericalus">P.</tp:taxon-name-part> <tp:taxon-name-part taxon-name-part-type="species" reg="violaceus">violaceus</tp:taxon-name-part></tp:taxon-name></italic> Andrewes</bold>
                  </td></tr><tr><td rowspan="1" colspan="1">–</td><td rowspan="1" colspan="1">Elytra black, at most with faint metallic luster; Sumatra, Java, Bali</td><td rowspan="1" colspan="1">
                    <bold><italic><tp:taxon-name><tp:taxon-name-part taxon-name-part-type="genus" reg="Pericalus">P.</tp:taxon-name-part> <tp:taxon-name-part taxon-name-part-type="species" reg="guttatus">guttatus</tp:taxon-name-part></tp:taxon-name></italic> Chevrolat</bold>
                  </td></tr><tr><td rowspan="1" colspan="1">9</td><td rowspan="1" colspan="1">Elytral outer apical angles acuminate, acute or obtuse (Figs <xref ref-type="fig" rid="F5">21–25</xref>)</td><td rowspan="1" colspan="1">
                    <bold>10</bold>
                  </td></tr><tr><td rowspan="1" colspan="1">–</td><td rowspan="1" colspan="1">Elytral outer apical angles rounded (Figs <xref ref-type="fig" rid="F5">26–32</xref>)</td><td rowspan="1" colspan="1">
                    <bold>14</bold>
                  </td></tr><tr><td rowspan="1" colspan="1">10</td><td rowspan="1" colspan="1">Elytral anterior patch composed of two large spots, sometimes partly conjoint; Borneo</td><td rowspan="1" colspan="1">
                    <bold><italic><tp:taxon-name><tp:taxon-name-part taxon-name-part-type="genus" reg="Pericalus">P.</tp:taxon-name-part> <tp:taxon-name-part taxon-name-part-type="species" reg="cordicollis">cordicollis</tp:taxon-name-part></tp:taxon-name></italic></bold> Andrewes</td></tr><tr><td rowspan="1" colspan="1">–</td><td rowspan="1" colspan="1">Elytral anterior patch round or zigzag form, forming single continues patch</td><td rowspan="1" colspan="1">
                    <bold>11</bold>
                  </td></tr><tr><td rowspan="1" colspan="1">11</td><td rowspan="1" colspan="1">Elytral lateral border strongly incised near anterior third and then expanded; anterior patch strongly transverse and zigzag; Sumatra</td><td rowspan="1" colspan="1">
                    <bold><italic><tp:taxon-name><tp:taxon-name-part taxon-name-part-type="genus" reg="Pericalus">P.</tp:taxon-name-part> <tp:taxon-name-part taxon-name-part-type="species" reg="funestus">funestus</tp:taxon-name-part></tp:taxon-name></italic> Andrewes</bold>
                  </td></tr><tr><td rowspan="1" colspan="1">–</td><td rowspan="1" colspan="1">Elytral lateral border evenly curved; anterior patch round or slightly transverse, sometimes weakly zigzag</td><td rowspan="1" colspan="1">
                    <bold>12</bold>
                  </td></tr><tr><td rowspan="1" colspan="1">12</td><td rowspan="1" colspan="1">Median lobe of aedeagus with apical orifice smaller, opened to the left side (Fig. <xref ref-type="fig" rid="F8">37</xref>); apical lamella long and narrow, length near two times the basal width (lateral view); elytral outer apical angles usually acuminate (Fig. <xref ref-type="fig" rid="F5">21</xref>); China (west to Salween River), N. Myanmar, S. Vietnam (Fig. <xref ref-type="fig" rid="F12">59</xref>)</td><td rowspan="1" colspan="1">
                    <bold><italic><tp:taxon-name><tp:taxon-name-part taxon-name-part-type="genus" reg="Pericalus">P.</tp:taxon-name-part> <tp:taxon-name-part taxon-name-part-type="species" reg="acutidens">acutidens</tp:taxon-name-part></tp:taxon-name></italic> sp. n.</bold>
                  </td></tr><tr><td rowspan="1" colspan="1">–</td><td rowspan="1" colspan="1">Median lobe of aedeagus with apical orifice larger, opened to the left-dorsal side (Figs <xref ref-type="fig" rid="F8">38</xref>, <xref ref-type="fig" rid="F9">39</xref>); apical lamella short and wide, length a little greater than the basal width (lateral view); elytral outer apical angles usually acute or obtuse (Figs <xref ref-type="fig" rid="F5">22–25</xref>); China (east of Salween River), Myanmar, Thailand, Vietnam, Laos (Fig. <xref ref-type="fig" rid="F12">59</xref>)</td><td rowspan="1" colspan="1">
                    <bold>13</bold>
                  </td></tr><tr><td rowspan="1" colspan="1">13</td><td rowspan="1" colspan="1">Elytral anterior patch narrower, usually widely zigzag (Fig. <xref ref-type="fig" rid="F2">12</xref>); elytra third interval usually with two setigerous pores (the middle one absent); Taiwan</td><td rowspan="1" colspan="1">
                    <bold><italic><tp:taxon-name><tp:taxon-name-part taxon-name-part-type="genus" reg="Pericalus">P.</tp:taxon-name-part> <tp:taxon-name-part taxon-name-part-type="species" reg="ornatus">ornatus</tp:taxon-name-part> <tp:taxon-name-part taxon-name-part-type="subspecies" reg="formosanus">formosanus</tp:taxon-name-part></tp:taxon-name></italic> Dupuis</bold>
                  </td></tr><tr><td rowspan="1" colspan="1">–</td><td rowspan="1" colspan="1">Elytral anterior patch wider, usually nearly round (Figs <xref ref-type="fig" rid="F2">9–11</xref>); elytra third interval with three setigerous pores; other localities (Fig. <xref ref-type="fig" rid="F12">59</xref>)</td><td rowspan="1" colspan="1">
                    <bold><italic><tp:taxon-name><tp:taxon-name-part taxon-name-part-type="genus" reg="Pericalus">P.</tp:taxon-name-part> <tp:taxon-name-part taxon-name-part-type="species" reg="ornatus">ornatus</tp:taxon-name-part> <tp:taxon-name-part taxon-name-part-type="subspecies" reg="ornatus">ornatus</tp:taxon-name-part></tp:taxon-name></italic> Schmidt-Göbel</bold>
                  </td></tr><tr><td rowspan="1" colspan="1">14</td><td rowspan="1" colspan="1">Elytral posterior patch separate, composed of three to five small spots</td><td rowspan="1" colspan="1">
                    <bold>15</bold>
                  </td></tr><tr><td rowspan="1" colspan="1">–</td><td rowspan="1" colspan="1">Elytral posterior patch round, of single large spot</td><td rowspan="1" colspan="1">
                    <bold>17</bold>
                  </td></tr><tr><td rowspan="1" colspan="1">15</td><td rowspan="1" colspan="1">Elytral posterior patch usually obsolete on the sixth interval, if present, adjacent to the spot on the fourth and fifth intervals (Fig. <xref ref-type="fig" rid="F2">12</xref>); third interval usually with two setigerous pores only; Taiwan</td><td rowspan="1" colspan="1">
                    <bold><italic><tp:taxon-name><tp:taxon-name-part taxon-name-part-type="genus" reg="Pericalus">P.</tp:taxon-name-part> <tp:taxon-name-part taxon-name-part-type="species" reg="ornatus">ornatus</tp:taxon-name-part> <tp:taxon-name-part taxon-name-part-type="subspecies" reg="formosanus">formosanus</tp:taxon-name-part></tp:taxon-name></italic> Dupuis</bold>
                  </td></tr><tr><td rowspan="1" colspan="1">–</td><td rowspan="1" colspan="1">Elytral posterior patch with a small spot on the sixth interval, well separated from the larger spot on the fourth and fifth intervals (Figs <xref ref-type="fig" rid="F3">13–15</xref>); third interval always with three setigerous pores; other localities</td><td rowspan="1" colspan="1">
                    <bold>16</bold>
                  </td></tr><!--PageBreak--><tr><td rowspan="1" colspan="1">16</td><td rowspan="1" colspan="1">Elytral yellowish patches larger, usually longer than the interval width; pronotum usually narrower (<abbrev xmlns:xlink="http://www.w3.org/1999/xlink" xlink:title="pronotum width" id="ABBRID0EDFAG" xlink:type="simple">PW</abbrev>/<abbrev xmlns:xlink="http://www.w3.org/1999/xlink" xlink:title="pronotum length" id="ABBRID0EHFAG" xlink:type="simple">PL</abbrev> = 1.55–1.60); lateral margins distinctly sinuate before posterior angle; median lobe of aedeagus strongly dilated (Fig. <xref ref-type="fig" rid="F7">35</xref>, total length / greatest width = 3.7); Vietnam, China (Yunnan), Myanmar, India (Andaman, Sikkim)</td><td rowspan="1" colspan="1">
                    <bold><italic><tp:taxon-name><tp:taxon-name-part taxon-name-part-type="genus" reg="Pericalus">P.</tp:taxon-name-part> <tp:taxon-name-part taxon-name-part-type="species" reg="obtusipennis">obtusipennis</tp:taxon-name-part></tp:taxon-name></italic> Fedorenko</bold>
                  </td></tr><tr><td rowspan="1" colspan="1">–</td><td rowspan="1" colspan="1">Elytral yellowish patches smaller, most of them equal or shorter than the interval width; pronotum usually wider (<abbrev xmlns:xlink="http://www.w3.org/1999/xlink" xlink:title="pronotum width" id="ABBRID0EJGAG" xlink:type="simple">PW</abbrev>/<abbrev xmlns:xlink="http://www.w3.org/1999/xlink" xlink:title="pronotum length" id="ABBRID0ENGAG" xlink:type="simple">PL</abbrev> = 1.60–1.75); lateral margins barely sinuate before posterior angle; median lobe of aedeagus a little dilated (Fig. <xref ref-type="fig" rid="F7">36</xref>, total length / greatest width = 4.8); China (Guizhou, Guangxi)</td><td rowspan="1" colspan="1">
                    <bold><italic><tp:taxon-name><tp:taxon-name-part taxon-name-part-type="genus" reg="Pericalus">P.</tp:taxon-name-part> <tp:taxon-name-part taxon-name-part-type="species" reg="obscuratus">obscuratus</tp:taxon-name-part></tp:taxon-name></italic> sp. n.</bold>
                  </td></tr><tr><td rowspan="1" colspan="1">17</td><td rowspan="1" colspan="1">Larger size, 15.0–15.9 mm (largest in the subgenus); elytral posterior patch in intervals 4 to 7; elytra flat; Laos, China (Yunnan)</td><td rowspan="1" colspan="1">
                    <bold><italic><tp:taxon-name><tp:taxon-name-part taxon-name-part-type="genus" reg="Pericalus">P.</tp:taxon-name-part> <tp:taxon-name-part taxon-name-part-type="species" reg="dux">dux</tp:taxon-name-part></tp:taxon-name></italic> Andrewes</bold>
                  </td></tr><tr><td rowspan="1" colspan="1">–</td><td rowspan="1" colspan="1">Smaller size, 7.2–8.5 mm (smallest in the subgenus); elytral posterior patch in intervals 2 to 5 or 3 to 4; elytra distinctly convex; Myanmar (Putao), China (Mêdog)</td><td rowspan="1" colspan="1">
                    <bold><italic><tp:taxon-name><tp:taxon-name-part taxon-name-part-type="genus" reg="Pericalus">P.</tp:taxon-name-part> <tp:taxon-name-part taxon-name-part-type="species" reg="gibbosus">gibbosus</tp:taxon-name-part></tp:taxon-name></italic> sp. n.</bold>
                  </td></tr></tbody></table></table-wrap><p>
            <italic><tp:taxon-name><tp:taxon-name-part taxon-name-part-type="genus" reg="Pericalus">Pericalus</tp:taxon-name-part> <tp:taxon-name-part taxon-name-part-type="species" reg="aeneipennis">aeneipennis</tp:taxon-name-part></tp:taxon-name></italic> Louwerens and <italic><tp:taxon-name><tp:taxon-name-part taxon-name-part-type="genus" reg="Pericalus">P.</tp:taxon-name-part> <tp:taxon-name-part taxon-name-part-type="species" reg="distinctus">distinctus</tp:taxon-name-part></tp:taxon-name></italic> Dupuis are not included in the key. Detailed discussions on these two very little known and dubious species are provided under remarks of their similar species (<italic><tp:taxon-name><tp:taxon-name-part taxon-name-part-type="genus" reg="Pericalus">P.</tp:taxon-name-part> <tp:taxon-name-part taxon-name-part-type="species" reg="elegans">elegans</tp:taxon-name-part></tp:taxon-name></italic> and <italic><tp:taxon-name><tp:taxon-name-part taxon-name-part-type="genus" reg="Pericalus">P.</tp:taxon-name-part> <tp:taxon-name-part taxon-name-part-type="species" reg="obtusipennis">obtusipennis</tp:taxon-name-part></tp:taxon-name></italic>).</p></tp:treatment-sec><tp:treatment-sec><!--Section generated to contain objects referenced in tp:taxon-treatment.--><fig id="F5" position="float" orientation="portrait"><label>Figures 21–32.</label><caption><p>Elytral outer apical angle (left): <bold>21</bold> <italic><tp:taxon-name><tp:taxon-name-part taxon-name-part-type="genus" reg="Pericalus">P.</tp:taxon-name-part> <tp:taxon-name-part taxon-name-part-type="species" reg="acutidens">acutidens</tp:taxon-name-part></tp:taxon-name></italic> sp. n., Yunnan (Ruli) <bold>22</bold> <italic><tp:taxon-name><tp:taxon-name-part taxon-name-part-type="genus" reg="Pericalus">P.</tp:taxon-name-part> <tp:taxon-name-part taxon-name-part-type="species" reg="ornatus">ornatus</tp:taxon-name-part> <tp:taxon-name-part taxon-name-part-type="subspecies" reg="ornatus">ornatus</tp:taxon-name-part></tp:taxon-name></italic> Schmidt-Göbel, Yunnan (Mengla) <bold>23</bold> <italic><tp:taxon-name><tp:taxon-name-part taxon-name-part-type="genus" reg="Pericalus">P.</tp:taxon-name-part> <tp:taxon-name-part taxon-name-part-type="species" reg="ornatus">ornatus</tp:taxon-name-part> <tp:taxon-name-part taxon-name-part-type="subspecies" reg="ornatus">ornatus</tp:taxon-name-part></tp:taxon-name></italic> Schmidt-Göbel, Vietnam (Tonkin) <bold>24</bold> <italic><tp:taxon-name><tp:taxon-name-part taxon-name-part-type="genus" reg="Pericalus">P.</tp:taxon-name-part> <tp:taxon-name-part taxon-name-part-type="species" reg="ornatus">ornatus</tp:taxon-name-part> <tp:taxon-name-part taxon-name-part-type="subspecies" reg="ornatus">ornatus</tp:taxon-name-part></tp:taxon-name></italic> Schmidt-Göbel, Hainan (Baisha) <bold>25</bold> <italic><tp:taxon-name><tp:taxon-name-part taxon-name-part-type="genus" reg="Pericalus">P.</tp:taxon-name-part> <tp:taxon-name-part taxon-name-part-type="species" reg="ornatus">ornatus</tp:taxon-name-part> <tp:taxon-name-part taxon-name-part-type="subspecies" reg="formosanus">formosanus</tp:taxon-name-part></tp:taxon-name></italic> Dupuis, Taiwan (Miaoli) <bold>26</bold> <italic><tp:taxon-name><tp:taxon-name-part taxon-name-part-type="genus" reg="Pericalus">P.</tp:taxon-name-part> <tp:taxon-name-part taxon-name-part-type="species" reg="ornatus">ornatus</tp:taxon-name-part> <tp:taxon-name-part taxon-name-part-type="subspecies" reg="formosanus">formosanus</tp:taxon-name-part></tp:taxon-name></italic> Dupuis, Taiwan (Nantou) <bold>27</bold> <italic><tp:taxon-name><tp:taxon-name-part taxon-name-part-type="genus" reg="Pericalus">P.</tp:taxon-name-part> <tp:taxon-name-part taxon-name-part-type="species" reg="obtusipennis">obtusipennis</tp:taxon-name-part></tp:taxon-name></italic> Fedorenko, Yunnan (Pianma) <bold>28</bold> <italic><tp:taxon-name><tp:taxon-name-part taxon-name-part-type="genus" reg="Pericalus">P.</tp:taxon-name-part> <tp:taxon-name-part taxon-name-part-type="species" reg="obscuratus">obscuratus</tp:taxon-name-part></tp:taxon-name></italic> sp. n., Guizhou (Fanjingshan) <bold>29</bold> <italic><tp:taxon-name><tp:taxon-name-part taxon-name-part-type="genus" reg="Pericalus">P.</tp:taxon-name-part> <tp:taxon-name-part taxon-name-part-type="species" reg="amplus">amplus</tp:taxon-name-part></tp:taxon-name></italic> Andrewes, Myanmar (Putao) <bold>30</bold> <italic><tp:taxon-name><tp:taxon-name-part taxon-name-part-type="genus" reg="Pericalus">P.</tp:taxon-name-part> <tp:taxon-name-part taxon-name-part-type="species" reg="gibbosus">gibbosus</tp:taxon-name-part></tp:taxon-name></italic> sp. n., Myanmar (Putao) <bold>31</bold> <italic><tp:taxon-name><tp:taxon-name-part taxon-name-part-type="genus" reg="Pericalus">P.</tp:taxon-name-part> <tp:taxon-name-part taxon-name-part-type="species" reg="elegans">elegans</tp:taxon-name-part></tp:taxon-name></italic> sp. n., Xizang (Mêdog) <bold>32</bold> <italic><tp:taxon-name><tp:taxon-name-part taxon-name-part-type="genus" reg="Pericalus">P.</tp:taxon-name-part> <tp:taxon-name-part taxon-name-part-type="species" reg="dux">dux</tp:taxon-name-part></tp:taxon-name></italic> Andrewes, Yunnan (Jinghong).</p></caption><graphic xmlns:xlink="http://www.w3.org/1999/xlink" xlink:href="zookeys-758-019-g005.jpg" position="float" orientation="portrait" xlink:type="simple" id="oo_202730.jpg"/></fig><fig id="F1" position="float" orientation="portrait"><label>Figures 1–6.</label><caption><p>Habitus <bold>1</bold> <italic><tp:taxon-name><tp:taxon-name-part taxon-name-part-type="genus" reg="Pericalus">P.</tp:taxon-name-part> <tp:taxon-name-part taxon-name-part-type="species" reg="gibbosus">gibbosus</tp:taxon-name-part></tp:taxon-name></italic> sp. n., holotype, Myanmar (Putao), male <bold>2</bold> <italic><tp:taxon-name><tp:taxon-name-part taxon-name-part-type="genus" reg="Pericalus">P.</tp:taxon-name-part> <tp:taxon-name-part taxon-name-part-type="species" reg="gibbosus">gibbosus</tp:taxon-name-part></tp:taxon-name></italic> sp. n., paratype, Myanmar (Putao), female <bold>3</bold> <italic><tp:taxon-name><tp:taxon-name-part taxon-name-part-type="genus" reg="Pericalus">P.</tp:taxon-name-part> <tp:taxon-name-part taxon-name-part-type="species" reg="dux">dux</tp:taxon-name-part></tp:taxon-name></italic> Andrewes, Yunnan (Jinghong), female <bold>4</bold> <italic><tp:taxon-name><tp:taxon-name-part taxon-name-part-type="genus" reg="Pericalus">P.</tp:taxon-name-part> <tp:taxon-name-part taxon-name-part-type="species" reg="elegans">elegans</tp:taxon-name-part></tp:taxon-name></italic> sp. n., holotype, Xizang (Mêdog), male <bold>5</bold> <italic><tp:taxon-name><tp:taxon-name-part taxon-name-part-type="genus" reg="Pericalus">P.</tp:taxon-name-part> <tp:taxon-name-part taxon-name-part-type="species" reg="elegans">elegans</tp:taxon-name-part></tp:taxon-name></italic> sp. n. paratype, Xizang (Zayü), female <bold>6</bold> <italic><tp:taxon-name><tp:taxon-name-part taxon-name-part-type="genus" reg="Pericalus">P.</tp:taxon-name-part> <tp:taxon-name-part taxon-name-part-type="species" reg="amplus">amplus</tp:taxon-name-part></tp:taxon-name></italic> Andrewes, Myanmar (Putao), male. Scale bars: 2 mm.</p></caption><graphic xmlns:xlink="http://www.w3.org/1999/xlink" xlink:href="zookeys-758-019-g001.jpg" position="float" orientation="portrait" xlink:type="simple" id="oo_202726.jpg"/></fig><fig id="F2" position="float" orientation="portrait"><label>Figures 7–12.</label><caption><p>Habitus <bold>7</bold> <italic><tp:taxon-name><tp:taxon-name-part taxon-name-part-type="genus" reg="Pericalus">P.</tp:taxon-name-part> <tp:taxon-name-part taxon-name-part-type="species" reg="acutidens">acutidens</tp:taxon-name-part></tp:taxon-name></italic> sp. n., holotype, Yunnan (Longchuan), male <bold>8</bold> <italic><tp:taxon-name><tp:taxon-name-part taxon-name-part-type="genus" reg="Pericalus">P.</tp:taxon-name-part> <tp:taxon-name-part taxon-name-part-type="species" reg="acutidens">acutidens</tp:taxon-name-part></tp:taxon-name></italic> sp. n., paratype, Myanmar (Putao), female <bold>9</bold> <italic><tp:taxon-name><tp:taxon-name-part taxon-name-part-type="genus" reg="Pericalus">P.</tp:taxon-name-part> <tp:taxon-name-part taxon-name-part-type="species" reg="ornatus">ornatus</tp:taxon-name-part> <tp:taxon-name-part taxon-name-part-type="subspecies" reg="ornatus">ornatus</tp:taxon-name-part></tp:taxon-name></italic> Schmidt-Göbel, syntype, Myanmar (Tenasserim), male <bold>10</bold> <italic><tp:taxon-name><tp:taxon-name-part taxon-name-part-type="genus" reg="Pericalus">P.</tp:taxon-name-part> <tp:taxon-name-part taxon-name-part-type="species" reg="ornatus">ornatus</tp:taxon-name-part> <tp:taxon-name-part taxon-name-part-type="subspecies" reg="ornatus">ornatus</tp:taxon-name-part></tp:taxon-name></italic> Schmidt-Göbel, Yunnan (Hekou), male <bold>11</bold> <italic><tp:taxon-name><tp:taxon-name-part taxon-name-part-type="genus" reg="Pericalus">P.</tp:taxon-name-part> <tp:taxon-name-part taxon-name-part-type="species" reg="ornatus">ornatus</tp:taxon-name-part> <tp:taxon-name-part taxon-name-part-type="subspecies" reg="ornatus">ornatus</tp:taxon-name-part></tp:taxon-name></italic> Schmidt-Göbel, Hainan (Baisha), male; <bold>12</bold> <italic><tp:taxon-name><tp:taxon-name-part taxon-name-part-type="genus" reg="Pericalus">P.</tp:taxon-name-part> <tp:taxon-name-part taxon-name-part-type="species" reg="ornatus">ornatus</tp:taxon-name-part> <tp:taxon-name-part taxon-name-part-type="subspecies" reg="formosanus">formosanus</tp:taxon-name-part></tp:taxon-name></italic> Dupuis. Taiwan (Yilan), female. Scale bars: 2 mm.</p></caption><graphic xmlns:xlink="http://www.w3.org/1999/xlink" xlink:href="zookeys-758-019-g002.jpg" position="float" orientation="portrait" xlink:type="simple" id="oo_202727.jpg"/></fig><fig id="F3" position="float" orientation="portrait"><label>Figures 13–15.</label><caption><p>Habitus <bold>13</bold> <italic><tp:taxon-name><tp:taxon-name-part taxon-name-part-type="genus" reg="Pericalus">P.</tp:taxon-name-part> <tp:taxon-name-part taxon-name-part-type="species" reg="obscuratus">obscuratus</tp:taxon-name-part></tp:taxon-name></italic> sp. n., holotype, Guizhou (Fanjingshan), male <bold>14</bold> <italic><tp:taxon-name><tp:taxon-name-part taxon-name-part-type="genus" reg="Pericalus">P.</tp:taxon-name-part> <tp:taxon-name-part taxon-name-part-type="species" reg="obscuratus">obscuratus</tp:taxon-name-part></tp:taxon-name></italic> sp. n., paratype, Guizhou (Fanjingshan), female <bold>15</bold> <italic><tp:taxon-name><tp:taxon-name-part taxon-name-part-type="genus" reg="Pericalus">P.</tp:taxon-name-part> <tp:taxon-name-part taxon-name-part-type="species" reg="obtusipennis">obtusipennis</tp:taxon-name-part></tp:taxon-name></italic> Fedorenko, Yunnan (Pianma), male. Scale bars: 2 mm.</p></caption><graphic xmlns:xlink="http://www.w3.org/1999/xlink" xlink:href="zookeys-758-019-g003.jpg" position="float" orientation="portrait" xlink:type="simple" id="oo_202728.jpg"/></fig><fig id="F8" position="float" orientation="portrait"><label>Figures 37–38.</label><caption><p>Aedegus: right-lateral, ventral, left-lateral, and dorsal views of median lobe, scale bars 0.5 mm. Right and left parameres, scale bar 0.2 mm. <bold>37</bold> <italic><tp:taxon-name><tp:taxon-name-part taxon-name-part-type="genus" reg="Pericalus">P.</tp:taxon-name-part> <tp:taxon-name-part taxon-name-part-type="species" reg="acutidens">acutidens</tp:taxon-name-part></tp:taxon-name></italic> sp. n. Holotype, Yunnan (Longchuan) <bold>38</bold> <italic><tp:taxon-name><tp:taxon-name-part taxon-name-part-type="genus" reg="Pericalus">P.</tp:taxon-name-part> <tp:taxon-name-part taxon-name-part-type="species" reg="ornatus">ornatus</tp:taxon-name-part> <tp:taxon-name-part taxon-name-part-type="subspecies" reg="ornatus">ornatus</tp:taxon-name-part></tp:taxon-name></italic> Schmidt-Göbel, Yunnan (Mengla).</p></caption><graphic xmlns:xlink="http://www.w3.org/1999/xlink" xlink:href="zookeys-758-019-g008.jpg" position="float" orientation="portrait" xlink:type="simple" id="oo_202733.jpg"/></fig><fig id="F12" position="float" orientation="portrait"><label>Figure 59.</label><caption><p>Distribution map for <italic><tp:taxon-name><tp:taxon-name-part taxon-name-part-type="genus" reg="Pericalus">P.</tp:taxon-name-part> <tp:taxon-name-part taxon-name-part-type="species" reg="acutidens">acutidens</tp:taxon-name-part></tp:taxon-name></italic> sp. n. (red); <italic><tp:taxon-name><tp:taxon-name-part taxon-name-part-type="genus" reg="Pericalus">P.</tp:taxon-name-part> <tp:taxon-name-part taxon-name-part-type="species" reg="ornatus">ornatus</tp:taxon-name-part> <tp:taxon-name-part taxon-name-part-type="subspecies" reg="ornatus">ornatus</tp:taxon-name-part></tp:taxon-name></italic> Schmidt-Göbel (blue); <italic><tp:taxon-name><tp:taxon-name-part taxon-name-part-type="genus" reg="Pericalus">P.</tp:taxon-name-part> <tp:taxon-name-part taxon-name-part-type="species" reg="ornatus">ornatus</tp:taxon-name-part> <tp:taxon-name-part taxon-name-part-type="subspecies" reg="formosanus">formosanus</tp:taxon-name-part></tp:taxon-name></italic> Dupuis (green); dubious records marked by hollow spots.</p></caption><graphic xmlns:xlink="http://www.w3.org/1999/xlink" xlink:href="zookeys-758-019-g012.jpg" position="float" orientation="portrait" xlink:type="simple" id="oo_202737.jpg"/></fig><fig id="F9" position="float" orientation="portrait"><label>Figures 39–40.</label><caption><p>Median lobe of aedeagus, right-lateral, ventral, left-lateral, dorsal views <bold>39</bold> <italic><tp:taxon-name><tp:taxon-name-part taxon-name-part-type="genus" reg="Pericalus">P.</tp:taxon-name-part> <tp:taxon-name-part taxon-name-part-type="species" reg="ornatus">ornatus</tp:taxon-name-part> <tp:taxon-name-part taxon-name-part-type="subspecies" reg="formosanus">formosanus</tp:taxon-name-part></tp:taxon-name></italic> Dupuis, Taiwan (Miaoli) <bold>40</bold> <italic><tp:taxon-name><tp:taxon-name-part taxon-name-part-type="genus" reg="Pericalus">P.</tp:taxon-name-part> <tp:taxon-name-part taxon-name-part-type="species" reg="amplus">amplus</tp:taxon-name-part></tp:taxon-name></italic> Andrewes, Myanmar (Putao). Scale bars: 0.5 mm.</p></caption><graphic xmlns:xlink="http://www.w3.org/1999/xlink" xlink:href="zookeys-758-019-g009.jpg" position="float" orientation="portrait" xlink:type="simple" id="oo_202734.jpg"/></fig><fig id="F7" position="float" orientation="portrait"><label>Figures 35–36.</label><caption><p>Aedeagus: right-lateral, ventral, left-lateral, and dorsal views of median lobe, scale bars 0.5 mm. Right and left parameres, scale bar 0.2 mm. <bold>35</bold> <italic><tp:taxon-name><tp:taxon-name-part taxon-name-part-type="genus" reg="Pericalus">P.</tp:taxon-name-part> <tp:taxon-name-part taxon-name-part-type="species" reg="obtusipennis">obtusipennis</tp:taxon-name-part></tp:taxon-name></italic> Fedorenko, Yunnan (Pianma) <bold>36</bold> <italic><tp:taxon-name><tp:taxon-name-part taxon-name-part-type="genus" reg="Pericalus">P.</tp:taxon-name-part> <tp:taxon-name-part taxon-name-part-type="species" reg="obscuratus">obscuratus</tp:taxon-name-part></tp:taxon-name></italic> sp. n., holotype, Guizhou (Fanjingshan).</p></caption><graphic xmlns:xlink="http://www.w3.org/1999/xlink" xlink:href="zookeys-758-019-g007.jpg" position="float" orientation="portrait" xlink:type="simple" id="oo_202732.jpg"/></fig></tp:treatment-sec><ref-list><ref id="B16"><mixed-citation xmlns:xlink="http://www.w3.org/1999/xlink" xlink:type="simple">
          <person-group><name name-style="western"><surname>Macleay</surname><given-names>WS</given-names></name></person-group> (<year>1825</year>) <source>Annulosa Javanica, or an attempt to illustrate the natural affinities and analogies of the Insects collected in Java by Thomas Horsfield MDFL &amp; GS and deposited by him in the museum of the honourable East-India Company. Number 1.</source> <publisher-name>Kingsbury</publisher-name>, <publisher-loc>Parbury &amp; Alien, London</publisher-loc>, <size units="page">150 pp</size>. <ext-link xlink:type="simple" ext-link-type="doi" xlink:href="10.5962/bhl.title.65151">https://doi.org/10.5962/bhl.title.65151</ext-link></mixed-citation></ref></ref-list></tp:taxon-treatment>
