# Supplementary material for: Revision of genus Pericalus from China, with descriptions of four new species (Carabidae, Lebiini, Pericalina)
Source: Zookeys. 2018 May 14;(758):19–54. doi: 10.3897/zookeys.758.24169 (PMC5962634; doi:10.3897/zookeys.758.24169)
Supplement: XML Treatment for Pericalus (s. str.) acutidens [file zookeys.758.24169-treatment6.xml]

<!DOCTYPE tp:taxon-treatment
  PUBLIC "-//TaxonX//DTD Taxonomic Treatment Publishing DTD v0 20100105//EN" "tax-treatment-NSO.dtd">
<tp:taxon-treatment xmlns:tp="http://www.plazi.org/taxpub"><tp:treatment-meta><kwd-group><label>Taxon classification</label><kwd><named-content xmlns:xlink="http://www.w3.org/1999/xlink" content-type="kingdom">Animalia</named-content></kwd><kwd><named-content xmlns:xlink="http://www.w3.org/1999/xlink" content-type="order">Coleoptera</named-content></kwd><kwd><named-content xmlns:xlink="http://www.w3.org/1999/xlink" content-type="family">Carabidae</named-content></kwd></kwd-group><mixed-citation publication-type="journal"><person-group><name><surname>Shi</surname><given-names>Hongliang</given-names></name><name><surname>Liang</surname><given-names>Hongbin</given-names></name></person-group><article-title>Revision of genus <italic><tp:taxon-name><tp:taxon-name-part taxon-name-part-type="genus" reg="Pericalus">Pericalus</tp:taxon-name-part></tp:taxon-name></italic> from China, with descriptions of four new species (<tp:taxon-name><tp:taxon-name-part taxon-name-part-type="family">Carabidae</tp:taxon-name-part></tp:taxon-name>, <tp:taxon-name><tp:taxon-name-part taxon-name-part-type="tribe">Lebiini</tp:taxon-name-part></tp:taxon-name>, <tp:taxon-name><tp:taxon-name-part taxon-name-part-type="subtribe">Pericalina</tp:taxon-name-part></tp:taxon-name>)</article-title><source>Zookeys</source><day>14</day><month>5</month><year>2018</year><volume>2018</volume><issue>758</issue><fpage>19</fpage><lpage>54</lpage><pub-id pub-id-type="doi">10.3897/zookeys.758.24169</pub-id></mixed-citation></tp:treatment-meta><tp:nomenclature><tp:taxon-name>
            <tp:taxon-name-part taxon-name-part-type="genus" reg="Pericalus">Pericalus</tp:taxon-name-part>
	            <tp:taxon-name-part taxon-name-part-type="uncertainty-rank">(s. str.)</tp:taxon-name-part>
	            <tp:taxon-name-part taxon-name-part-type="species" reg="acutidens">acutidens</tp:taxon-name-part>
	            <object-id xmlns:xlink="http://www.w3.org/1999/xlink" content-type="zoobank" xlink:type="simple">http://zoobank.org/C260316D-8B32-4B34-A740-6D50226B1816</object-id>
          </tp:taxon-name><tp:taxon-status xmlns:xlink="http://www.w3.org/1999/xlink" xlink:type="simple">sp. n.</tp:taxon-status><xref ref-type="fig" rid="F2">Figs 7</xref><xref ref-type="fig" rid="F2">, 8</xref><xref ref-type="fig" rid="F4">, 17</xref><xref ref-type="fig" rid="F5">, 21</xref><xref ref-type="fig" rid="F8">, 37</xref><xref ref-type="fig" rid="F10">, 45</xref><xref ref-type="fig" rid="F11">, 56</xref><xref ref-type="fig" rid="F12">, 59</xref><tp:nomenclature-citation-list><tp:nomenclature-citation><tp:taxon-name>
                <tp:taxon-name-part taxon-name-part-type="genus" reg="Pericalus">Pericalus</tp:taxon-name-part> <tp:taxon-name-part taxon-name-part-type="species" reg="formosanus">formosanus</tp:taxon-name-part></tp:taxon-name><comment>(in part); <xref ref-type="bibr" rid="B12">Fedorenko 2017</xref>: 311.</comment></tp:nomenclature-citation></tp:nomenclature-citation-list></tp:nomenclature><tp:treatment-sec sec-type="type material" id="SECID0EBWBG"><title>Type material.</title><p>
            <bold>Holotype</bold> (<abbrev xmlns:xlink="http://www.w3.org/1999/xlink" content-type="institution" xlink:title="Institute of Zoology, Chinese Academy of Science, Beijing, China" id="ABBRID0EJWBG" xlink:type="simple">IZAS</abbrev>): male, body length = 10.4 mm, board mounted, genitalia dissected and deposited in micro vial pinned under specimen, “Yunnan, Longchuan county, Mangdong, 1770 m, 2016.X.2, night, Yang Xiaodong leg., 16Y, <abbrev xmlns:xlink="http://www.w3.org/1999/xlink" xlink:title="Collection of Changchin Chen, Tianjin, China" id="ABBRID0ENWBG" xlink:type="simple">CCCC</abbrev>” [in Chinese]; “HOLOTYPE ♂ <tp:taxon-name><tp:taxon-name-part taxon-name-part-type="genus" reg="Pericalus">Pericalus</tp:taxon-name-part> <tp:taxon-name-part taxon-name-part-type="species" reg="acutidens">acutidens</tp:taxon-name-part></tp:taxon-name> sp. n., des. SHI &amp; LIANG 2018” [red label] (Fig. <xref ref-type="fig" rid="F4">17</xref>). <bold>Paratypes</bold> (36 ex.): <bold>Yunnan</bold>: 1 male, 2 females (<abbrev xmlns:xlink="http://www.w3.org/1999/xlink" xlink:title="Collection of Changchin Chen, Tianjin, China" id="ABBRID0EDXBG" xlink:type="simple">CCCC</abbrev>), same data as holotype. 2 males, 1 female (<abbrev xmlns:xlink="http://www.w3.org/1999/xlink" xlink:title="Collection of Changchin Chen, Tianjin, China" id="ABBRID0EHXBG" xlink:type="simple">CCCC</abbrev>), same data as holotype, but date 2016.IX.28. 4 males, 1 female (<abbrev xmlns:xlink="http://www.w3.org/1999/xlink" content-type="institution" xlink:title="Institute of Zoology, Chinese Academy of Science, Beijing, China" id="ABBRID0ELXBG" xlink:type="simple">IZAS</abbrev>), same data as holotype, but date 2016.IX.30. 1 male, 3 females (<abbrev xmlns:xlink="http://www.w3.org/1999/xlink" xlink:title="Collection of Changchin Chen, Tianjin, China" id="ABBRID0EPXBG" xlink:type="simple">CCCC</abbrev>), same data as holotype, but date 2016.VI.3. 1 female (<abbrev xmlns:xlink="http://www.w3.org/1999/xlink" xlink:title="Collection of Changchin Chen, Tianjin, China" id="ABBRID0ETXBG" xlink:type="simple">CCCC</abbrev>), same data as holotype, but date 2016.IX.27, beating on vegetation. 1 female (<abbrev xmlns:xlink="http://www.w3.org/1999/xlink" content-type="institution" xlink:title="Institute of Zoology, Chinese Academy of Science, Beijing, China" id="ABBRID0EXXBG" xlink:type="simple">IZAS</abbrev>), “Yunnan, Gongshan county, Dulongjiang, Maku, 1540m, 2015.VII.23, Yang Xiaodong leg”. 1 female (<abbrev xmlns:xlink="http://www.w3.org/1999/xlink" content-type="institution" xlink:title="Institute of Zoology, Chinese Academy of Science, Beijing, China" id="ABBRID0E2XBG" xlink:type="simple">IZAS</abbrev>), “Yunnan Prov., Longyang, Mangkuan, Baihualing, on shrub, <named-content xmlns:xlink="http://www.w3.org/1999/xlink" content-type="dwc:verbatimCoordinates" xlink:type="simple"><named-content content-type="geo-json" specific-use="{&#34;type&#34;:&#34;Point&#34;,&#34;coordinates&#34;:[98.794850,25.309850]}" id="NCID0ECYBG" xlink:type="simple">25.30985, 98.79485</named-content></named-content>, 1440 m, 2007.10.10 day, David Kavanaugh coll”. 1 female (<abbrev xmlns:xlink="http://www.w3.org/1999/xlink" content-type="institution" xlink:title="Institute of Zoology, Chinese Academy of Science, Beijing, China" id="ABBRID0EHYBG" xlink:type="simple">IZAS</abbrev>), “Yingjiang county, Xima, Huihe power station, 1514 m, board leaf forest, 2013.IX.20, Yang Xiaodong leg”. 1 female (<abbrev xmlns:xlink="http://www.w3.org/1999/xlink" content-type="institution" xlink:title="Institute of Zoology, Chinese Academy of Science, Beijing, China" id="ABBRID0ELYBG" xlink:type="simple">IZAS</abbrev>), “Yunnan, Nabang, 2013.IX.7 Zhu Xiaoyu leg”. 2 males (<abbrev xmlns:xlink="http://www.w3.org/1999/xlink" content-type="institution" xlink:title="Institute of Zoology, Chinese Academy of Science, Beijing, China" id="ABBRID0EPYBG" xlink:type="simple">IZAS</abbrev>), “Yunnan, Ruili, Bangda village, 1432 m, 2014.IX.14, light trap, Yang Xiaodong leg”. 3 males, 1 female (<abbrev xmlns:xlink="http://www.w3.org/1999/xlink" xlink:title="Collection of Changchin Chen, Tianjin, China" id="ABBRID0ETYBG" xlink:type="simple">CCCC</abbrev>), “Yunnan, Ruili, Bangda village, 1432m, 2014.IX.16, night, Yang Xiaodong leg”. 1 female (<abbrev xmlns:xlink="http://www.w3.org/1999/xlink" content-type="institution" xlink:title="Institute of Zoology, Chinese Academy of Science, Beijing, China" id="ABBRID0EXYBG" xlink:type="simple">IZAS</abbrev>), “Yunnan, Ruili, Bangda Mt., 2014.IX.14, light trap, Cai Yinan leg”. 1 female (<abbrev xmlns:xlink="http://www.w3.org/1999/xlink" content-type="institution" xlink:title="Institute of Zoology, Chinese Academy of Science, Beijing, China" id="ABBRID0E2YBG" xlink:type="simple">IZAS</abbrev>), “Yunnan, Ruili, Bangda Mt., 1450m, 2015.VIII.30, mixed forest, night, Lu Yanquan leg”. <bold>Xizang</bold>: 1 male (<abbrev xmlns:xlink="http://www.w3.org/1999/xlink" content-type="institution" xlink:title="Institute of Zoology, Chinese Academy of Science, Beijing, China" id="ABBRID0EBZBG" xlink:type="simple">IZAS</abbrev>), “Xizang, Medog county, 850–900 m, 1987.II.19, Lin Zai leg”. <bold>Myanmar</bold>: 4 males, 1 female (<abbrev xmlns:xlink="http://www.w3.org/1999/xlink" content-type="institution" xlink:title="Institute of Zoology, Chinese Academy of Science, Beijing, China" id="ABBRID0EHZBG" xlink:type="simple">IZAS</abbrev>), “Myanmar, Kachin state, Putao distr., way btw. Upper Shankhaung to Wasandum; rain forest; 1075 m, <named-content xmlns:xlink="http://www.w3.org/1999/xlink" content-type="dwc:verbatimCoordinates" xlink:type="simple"><named-content content-type="geo-json" specific-use="{&#34;type&#34;:&#34;Point&#34;,&#34;coordinates&#34;:[97.206000,27.476500]}" id="NCID0EOZBG" xlink:type="simple">N27.4765, E97.2060</named-content></named-content>, 2016.XII.11, SHI H.L. lgt., in dead log; CAS-SEABRI exp. 2016”. 1 male (<abbrev xmlns:xlink="http://www.w3.org/1999/xlink" content-type="institution" xlink:title="Institute of Zoology, Chinese Academy of Science, Beijing, China" id="ABBRID0ETZBG" xlink:type="simple">IZAS</abbrev>), “Myanmar, Kachin state, Putao distr., 5 km NW. of Upper Shankhaung; rain forest; 666 m, <named-content xmlns:xlink="http://www.w3.org/1999/xlink" content-type="dwc:verbatimCoordinates" xlink:type="simple"><named-content content-type="geo-json" specific-use="{&#34;type&#34;:&#34;Point&#34;,&#34;coordinates&#34;:[97.258400,27.441500]}" id="NCID0E1ZBG" xlink:type="simple">N27.4415, E97.2584</named-content></named-content>, 2016.XII.21, SHI H.L. lgt., in dead log; CAS-SEABRI exp. 2016”. 1 male (<abbrev xmlns:xlink="http://www.w3.org/1999/xlink" content-type="institution" xlink:title="Institute of Zoology, Chinese Academy of Science, Beijing, China" id="ABBRID0E6ZBG" xlink:type="simple">IZAS</abbrev>), “Myanmar, Kachin state, Putao distr., way btw. Ziradum and camp I; rain forest; in dead log; <named-content xmlns:xlink="http://www.w3.org/1999/xlink" content-type="dwc:verbatimCoordinates" xlink:type="simple"><named-content content-type="geo-json" specific-use="{&#34;type&#34;:&#34;Point&#34;,&#34;coordinates&#34;:[97.106200,27.567900]}" id="NCID0EG1BG" xlink:type="simple">27.5679, 97.1062</named-content></named-content> 1022 m – <named-content xmlns:xlink="http://www.w3.org/1999/xlink" content-type="dwc:verbatimCoordinates" xlink:type="simple"><named-content content-type="geo-json" specific-use="{&#34;type&#34;:&#34;Point&#34;,&#34;coordinates&#34;:[96.994800,27.599100]}" id="NCID0EO1BG" xlink:type="simple">27.5991, 96.9948</named-content></named-content> 1593 m, 2016.XII.14, SHI H.L. lgt. CAS-SEABRI exp. 2016”.</p></tp:treatment-sec><tp:treatment-sec sec-type="diagnosis" id="SECID0ET1BG"><title>Diagnosis.</title><p>Medium size in the subgenus, body length 9.2–12.0 mm; dorsal surface black, elytra usually with faint cyan hue; anterior patch round in form, usually slightly transverse and zigzag, three to five intervals wide; posterior patch separate, composed of three small spots, normally on intervals 2–3, 4–5, and 7 respectively. Pronotum lateral margins sinuate before posterior angles, posterior angles nearly rectangular. Elytra plain; apical truncation distinctly curved; outer apical angles acuminate, forming sharp tooth (Fig. <xref ref-type="fig" rid="F5">21</xref>); sutural angles blunt; third interval with three setigerous pores. Median lobe of aedeagus with apical orifice small, opened to the left side; apical lamella narrow and long, length near two times the basal width.</p></tp:treatment-sec><tp:treatment-sec sec-type="comparisons" id="SECID0E41BG"><title>Comparison.</title><p>The new species is very similar and close to <italic><tp:taxon-name><tp:taxon-name-part taxon-name-part-type="genus" reg="Pericalus">P.</tp:taxon-name-part> <tp:taxon-name-part taxon-name-part-type="species" reg="ornatus">ornatus</tp:taxon-name-part></tp:taxon-name></italic>, but can be distinguished by male genital characters: (1) in <italic><tp:taxon-name><tp:taxon-name-part taxon-name-part-type="genus" reg="Pericalus">P.</tp:taxon-name-part> <tp:taxon-name-part taxon-name-part-type="species" reg="acutidens">acutidens</tp:taxon-name-part></tp:taxon-name></italic>, the apical orifice of aedeagus is much smaller and opened exactly to the left side of median lobe; larger and opened to the left-dorsal side in <italic><tp:taxon-name><tp:taxon-name-part taxon-name-part-type="genus" reg="Pericalus">P.</tp:taxon-name-part> <tp:taxon-name-part taxon-name-part-type="species" reg="ornatus">ornatus</tp:taxon-name-part></tp:taxon-name></italic>; (2) in lateral view, median lobe of aedeagus a little narrower and less bent in the new species than in <italic><tp:taxon-name><tp:taxon-name-part taxon-name-part-type="genus" reg="Pericalus">P.</tp:taxon-name-part> <tp:taxon-name-part taxon-name-part-type="species" reg="ornatus">ornatus</tp:taxon-name-part></tp:taxon-name></italic>; (3) the apical lamella is a little narrower and longer in <italic><tp:taxon-name><tp:taxon-name-part taxon-name-part-type="genus" reg="Pericalus">P.</tp:taxon-name-part> <tp:taxon-name-part taxon-name-part-type="species" reg="acutidens">acutidens</tp:taxon-name-part></tp:taxon-name></italic>; (4) in ventral view, apical lamella of <italic><tp:taxon-name><tp:taxon-name-part taxon-name-part-type="genus" reg="Pericalus">P.</tp:taxon-name-part> <tp:taxon-name-part taxon-name-part-type="species" reg="acutidens">acutidens</tp:taxon-name-part></tp:taxon-name></italic> is almost straightly pointed to apex; in <italic><tp:taxon-name><tp:taxon-name-part taxon-name-part-type="genus" reg="Pericalus">P.</tp:taxon-name-part> <tp:taxon-name-part taxon-name-part-type="species" reg="ornatus">ornatus</tp:taxon-name-part></tp:taxon-name></italic>, the apical lamella is slightly bent to the right.</p><p>Externally, these two species are different in: elytral outer apical angles generally acuminate, projected outwards, forming short tooth in <italic><tp:taxon-name><tp:taxon-name-part taxon-name-part-type="genus" reg="Pericalus">P.</tp:taxon-name-part> <tp:taxon-name-part taxon-name-part-type="species" reg="acutidens">acutidens</tp:taxon-name-part></tp:taxon-name></italic> (Fig. <xref ref-type="fig" rid="F5">21</xref>); not or less pointed, acute, obtuse, or rarely rounded in <italic><tp:taxon-name><tp:taxon-name-part taxon-name-part-type="genus" reg="Pericalus">P.</tp:taxon-name-part> <tp:taxon-name-part taxon-name-part-type="species" reg="ornatus">ornatus</tp:taxon-name-part></tp:taxon-name></italic> (Figs <xref ref-type="fig" rid="F5">22–26</xref>). <italic><tp:taxon-name><tp:taxon-name-part taxon-name-part-type="genus" reg="Pericalus">P.</tp:taxon-name-part> <tp:taxon-name-part taxon-name-part-type="species" reg="acutidens">acutidens</tp:taxon-name-part></tp:taxon-name></italic> is also different from <italic><tp:taxon-name><tp:taxon-name-part taxon-name-part-type="genus" reg="Pericalus">P.</tp:taxon-name-part> <tp:taxon-name-part taxon-name-part-type="species" reg="ornatus">o.</tp:taxon-name-part> <tp:taxon-name-part taxon-name-part-type="subspecies" reg="ornatus">ornatus</tp:taxon-name-part></tp:taxon-name></italic> in elytral anterior patch usually a little transverse (versus usually nearly round), and from <italic><tp:taxon-name><tp:taxon-name-part taxon-name-part-type="genus" reg="Pericalus">P.</tp:taxon-name-part> <tp:taxon-name-part taxon-name-part-type="species" reg="ornatus">o.</tp:taxon-name-part> <tp:taxon-name-part taxon-name-part-type="subspecies" reg="formosanus">formosanus</tp:taxon-name-part></tp:taxon-name></italic> in elytral third interval with three setigerous pores (versus usually two pores). Generally, the difference on elytral outer <!--PageBreak-->apical angles well distinguishes these two species for specimens from China. But in S. Vietnam, both species have the outer apical angles acuminate or acute (Figs <xref ref-type="fig" rid="F1">1–4</xref>, <xref ref-type="fig" rid="F1">6</xref>–<xref ref-type="fig" rid="F2">7</xref> in Fedorenko, 2017). Thus the differentiation of them through external characters can be difficult sometimes. For specimens from China, it is easier to diagnose <italic><tp:taxon-name><tp:taxon-name-part taxon-name-part-type="genus" reg="Pericalus">P.</tp:taxon-name-part> <tp:taxon-name-part taxon-name-part-type="species" reg="acutidens">acutidens</tp:taxon-name-part></tp:taxon-name></italic> n. sp. from <italic><tp:taxon-name><tp:taxon-name-part taxon-name-part-type="genus" reg="Pericalus">P.</tp:taxon-name-part> <tp:taxon-name-part taxon-name-part-type="species" reg="ornatus">ornatus</tp:taxon-name-part></tp:taxon-name></italic> by their allopatric distributions (Fig. <xref ref-type="fig" rid="F12">59</xref>), but they are sympatric in at least S. Vietnam.</p><p>The new species is sympatric with <italic><tp:taxon-name><tp:taxon-name-part taxon-name-part-type="genus" reg="Pericalus">P.</tp:taxon-name-part> <tp:taxon-name-part taxon-name-part-type="species" reg="obtusipennis">obtusipennis</tp:taxon-name-part></tp:taxon-name></italic> and <italic><tp:taxon-name><tp:taxon-name-part taxon-name-part-type="genus" reg="Pericalus">P.</tp:taxon-name-part> <tp:taxon-name-part taxon-name-part-type="species" reg="amplus">amplus</tp:taxon-name-part></tp:taxon-name></italic> in SW. Yunnan, and they all have similar elytral patterns. From the latter two, <italic><tp:taxon-name><tp:taxon-name-part taxon-name-part-type="genus" reg="Pericalus">P.</tp:taxon-name-part> <tp:taxon-name-part taxon-name-part-type="species" reg="acutidens">acutidens</tp:taxon-name-part></tp:taxon-name></italic> can be easily distinguished by the acuminate elytral apical outer angles and the elytral posterior patches which do not have a separate small spot on the sixth interval.</p></tp:treatment-sec><tp:treatment-sec sec-type="description" id="SECID0EFCAI"><title>Description.</title><p>Body length 9.2–12.0 mm. <italic>Coloration</italic>. Dorsal surface black, elytra with faint cyan metallic hue, with yellowish patches; mouthparts, antennomeres 2–11 reddish brown; legs blackish, tarsus reddish brown; ventral side black. Elytral anterior patch round in form, generally a little transverse and zigzag, in the fourth to sixth intervals, sometimes also in parts of the third and seventh. Elytral posterior patch divided into three small spots, usually in intervals 2–3, 4–5, and 7 respectively; occasionally the first one only on the third interval, the second one only on the fifth interval or on the fourth, fifth, and sixth intervals. <italic>Microsculpture</italic> faint and nearly isodiametric on vertex and pronotal disc, strong and linear on elytral intervals. <italic>Head</italic> densely wrinkled; three or four wrinkles on each side extending from clypeus to frons; seven to ten fine wrinkles along each side of inner margin of eye, reaching level of posterior margins of eyes; wrinkles very weak on vertex, occiput almost smooth. Eyes strongly prominent; temporae gradually constricted after eyes. <italic>Pronotum</italic> strongly transverse, <abbrev xmlns:xlink="http://www.w3.org/1999/xlink" xlink:title="pronotum width" id="ABBRID0ETCAI" xlink:type="simple">PW</abbrev>/<abbrev xmlns:xlink="http://www.w3.org/1999/xlink" xlink:title="pronotum length" id="ABBRID0EXCAI" xlink:type="simple">PL</abbrev> = 1.52–1.61, subequal to the width of head with eyes (<abbrev xmlns:xlink="http://www.w3.org/1999/xlink" xlink:title="pronotum width" id="ABBRID0E2CAI" xlink:type="simple">PW</abbrev>/<abbrev xmlns:xlink="http://www.w3.org/1999/xlink" xlink:title="head width" id="ABBRID0E6CAI" xlink:type="simple">HW</abbrev> = 0.96–1.02); posterior margin subequal to the width of anterior margin; lateral margins rounded in the middle, distinctly sinuate before posterior angles; posterior angles nearly rectangular, apex sharp, not projecting laterally; lateral expansions wide and rugose; disc a little convex, with fine wrinkles, with a pair of shallow pits on each side; sub-anterior impression barely visible, median line fine, not reaching anterior nor posterior margin; basal fovea shallow, extending medially merged with the shallow sub-posterior impression, extended posteriorly forming very shallow short oblique grooves. <italic>Elytra</italic> ovate, weakly convex; <abbrev xmlns:xlink="http://www.w3.org/1999/xlink" xlink:title="elytra width" id="ABBRID0EFDAI" xlink:type="simple">EW</abbrev>/<abbrev xmlns:xlink="http://www.w3.org/1999/xlink" xlink:title="elytra length" id="ABBRID0EJDAI" xlink:type="simple">EL</abbrev> = 0.65–0.73; much wider than pronotum, <abbrev xmlns:xlink="http://www.w3.org/1999/xlink" xlink:title="elytra width" id="ABBRID0ENDAI" xlink:type="simple">EW</abbrev>/<abbrev xmlns:xlink="http://www.w3.org/1999/xlink" xlink:title="pronotum width" id="ABBRID0ERDAI" xlink:type="simple">PW</abbrev> = 1.50–1.65; apical truncation distinctly curved; outer apical angles generally acuminate, or rarely acute; sutural angles blunt; striae moderately incised, without punctures; third interval with three setigerous pores, the first one at approximately basal eighth, the second one at approximately middle, the third one close to apex; the first one adjacent to the third stria, the other two close to the second stria; intervals slightly convex, the eighth interval tumid apically, the eighth and ninth interval with sparse fine setae aside of umbilical series; lateral expansions narrowly extended, a little widened near basal third. <italic>Male genitalia</italic> (Fig. <xref ref-type="fig" rid="F8">37</xref>). Median lobe of aedeagus slender and bent, weakly sinuate in ventral and dorsal view; in lateral view, ventral margin evenly curved in the middle; apical orifice small, opened to the left; apical lamella narrow and long, sides parallel in ventral view, in lateral view gradually narrowed to apex, length near two times the basal width, apex rounded; endophallus simple, with <!--PageBreak-->very fine scales all through length, without spines. Right paramere with apex extended and expanded, round in form. <italic>Female genitalia</italic>. Internal reproductive system (Fig. <xref ref-type="fig" rid="F11">56</xref>): spermatheca pedunculate, inserted on the base of common oviduct; spermathecal body fusiform, longer than the pedicel, distinctly bent; spermathecal gland inserted on the joint of spermathecal pedicel, apex not dilated (probably spermathecal gland apex missing), close to the length of spermatheca. Gonocoxite 2 of ovipositor (Fig. <xref ref-type="fig" rid="F10">45</xref>) scimitar-shaped, abruptly bent to the outer side at apical third; length approximately six times basal width; outer margin with three or four dorsolateral ensiform setae, the basal one finer than the other ones; inner margin with one doromedial ensiform seta near apex.</p></tp:treatment-sec><tp:treatment-sec sec-type="distribution" id="SECID0EHEAI"><title>Distribution.</title><p>A relatively widely distributed species, known from several localities west to Salween River: Myanmar: Putao, Shan States; China: Xizang (Mêdog), Yunnan (Nujiang, Dehong, Baoshan Prefectures), S. Vietnam (<xref ref-type="bibr" rid="B12">Fedorenko 2017</xref>); probably also in north India, Thailand, and Cambodia (Fig. <xref ref-type="fig" rid="F12">59</xref>).</p></tp:treatment-sec><tp:treatment-sec sec-type="etymology" id="SECID0EVEAI"><title>Etymology.</title><p>The name <italic>acutidens</italic> comes from Latin, referring to the generally acuminate elytral outer apical angles of the new species.</p></tp:treatment-sec><tp:treatment-sec sec-type="habitat" id="SECID0EFFAI"><title>Habitat.</title><p>According to the collecting data, this new species prefers tropical forests with the elevational range between 1000m and 1500m. Adults were collected on/in dead tree trunks, or attracted by light at night.</p></tp:treatment-sec><tp:treatment-sec sec-type="remarks" id="SECID0EKFAI"><title>Remarks.</title><p>This new species was recorded by <xref ref-type="bibr" rid="B12">Fedorenko (2017)</xref> as <italic><tp:taxon-name><tp:taxon-name-part taxon-name-part-type="genus" reg="Pericalus">P.</tp:taxon-name-part> <tp:taxon-name-part taxon-name-part-type="species" reg="formosanus">formosanus</tp:taxon-name-part></tp:taxon-name></italic> in south Vietnam. Based on the figures of male genitalia in <xref ref-type="bibr" rid="B12">Fedorenko (2017)</xref>, we determined that his Vietnam <italic><tp:taxon-name><tp:taxon-name-part taxon-name-part-type="genus" reg="Pericalus">P.</tp:taxon-name-part> <tp:taxon-name-part taxon-name-part-type="species" reg="formosanus">formosanus</tp:taxon-name-part></tp:taxon-name></italic> is not the true <italic><tp:taxon-name><tp:taxon-name-part taxon-name-part-type="genus" reg="Pericalus">P.</tp:taxon-name-part> <tp:taxon-name-part taxon-name-part-type="species" reg="formosanus">formosanus</tp:taxon-name-part></tp:taxon-name></italic> of Dupuis, but is exactly identical to our new species.</p><p>From the examined materials in the present study, the new species is strictly allopatric with <italic><tp:taxon-name><tp:taxon-name-part taxon-name-part-type="genus" reg="Pericalus">P.</tp:taxon-name-part> <tp:taxon-name-part taxon-name-part-type="species" reg="ornatus">ornatus</tp:taxon-name-part></tp:taxon-name></italic> in China. The natural boundary in China between them seems to be the Salween River (Fig. <xref ref-type="fig" rid="F12">59</xref>). But we didn’t examine any material form regions between the Salween River and Mekong River. These two species are sympatric in south Vietnam, and the new species is rarer than <italic><tp:taxon-name><tp:taxon-name-part taxon-name-part-type="genus" reg="Pericalus">P.</tp:taxon-name-part> <tp:taxon-name-part taxon-name-part-type="species" reg="ornatus">ornatus</tp:taxon-name-part></tp:taxon-name></italic> (Fedorenko, 2017).</p><p>
            <italic><tp:taxon-name><tp:taxon-name-part taxon-name-part-type="genus" reg="Pericalus">Pericalus</tp:taxon-name-part> <tp:taxon-name-part taxon-name-part-type="species" reg="ornatus">ornatus</tp:taxon-name-part></tp:taxon-name></italic> was previously recorded from North India (Assam, Sikkim, Garo Hills), Myanmar (North Shan States, Karin Chebà), Thailand, Laos, and Cambodia. We doubt some of these records are actually <italic><tp:taxon-name><tp:taxon-name-part taxon-name-part-type="genus" reg="Pericalus">P.</tp:taxon-name-part> <tp:taxon-name-part taxon-name-part-type="species" reg="acutidens">acutidens</tp:taxon-name-part></tp:taxon-name></italic> sp. n. The record from North Shan States (<xref ref-type="bibr" rid="B2">Andrewes 1923</xref>) is very close to Ruili (Yunnan) where <italic><tp:taxon-name><tp:taxon-name-part taxon-name-part-type="genus" reg="Pericalus">P.</tp:taxon-name-part> <tp:taxon-name-part taxon-name-part-type="species" reg="acutidens">acutidens</tp:taxon-name-part></tp:taxon-name></italic> sp. n. was recorded and <italic><tp:taxon-name><tp:taxon-name-part taxon-name-part-type="genus" reg="Pericalus">P.</tp:taxon-name-part> <tp:taxon-name-part taxon-name-part-type="species" reg="ornatus">ornatus</tp:taxon-name-part></tp:taxon-name></italic> does not occur. Thus this record should be confirmed to <italic><tp:taxon-name><tp:taxon-name-part taxon-name-part-type="genus" reg="Pericalus">P.</tp:taxon-name-part> <tp:taxon-name-part taxon-name-part-type="species" reg="acutidens">acutidens</tp:taxon-name-part></tp:taxon-name></italic> sp. n. According to the confirmed records (solid spots in Fig. <xref ref-type="fig" rid="F12">59</xref>) we inferred that these two species could be sympatric in S. Laos, S. Myanmar, Thailand, and Cambodia, and <italic><tp:taxon-name><tp:taxon-name-part taxon-name-part-type="genus" reg="Pericalus">P.</tp:taxon-name-part> <tp:taxon-name-part taxon-name-part-type="species" reg="ornatus">ornatus</tp:taxon-name-part></tp:taxon-name></italic> may not occur in N. India and N. Myanmar. The records from north India (<xref ref-type="bibr" rid="B2">Andrewes 1923</xref>) may refer to <italic><tp:taxon-name><tp:taxon-name-part taxon-name-part-type="genus" reg="Pericalus">P.</tp:taxon-name-part> <tp:taxon-name-part taxon-name-part-type="species" reg="acutidens">acutidens</tp:taxon-name-part></tp:taxon-name></italic> sp. n. or some other unknown species (empty red circles in Fig. <xref ref-type="fig" rid="F12">59</xref>).</p></tp:treatment-sec><tp:treatment-sec><!--Section generated to contain objects referenced in tp:taxon-treatment.--><fig id="F2" position="float" orientation="portrait"><label>Figures 7–12.</label><caption><p>Habitus <bold>7</bold> <italic><tp:taxon-name><tp:taxon-name-part taxon-name-part-type="genus" reg="Pericalus">P.</tp:taxon-name-part> <tp:taxon-name-part taxon-name-part-type="species" reg="acutidens">acutidens</tp:taxon-name-part></tp:taxon-name></italic> sp. n., holotype, Yunnan (Longchuan), male <bold>8</bold> <italic><tp:taxon-name><tp:taxon-name-part taxon-name-part-type="genus" reg="Pericalus">P.</tp:taxon-name-part> <tp:taxon-name-part taxon-name-part-type="species" reg="acutidens">acutidens</tp:taxon-name-part></tp:taxon-name></italic> sp. n., paratype, Myanmar (Putao), female <bold>9</bold> <italic><tp:taxon-name><tp:taxon-name-part taxon-name-part-type="genus" reg="Pericalus">P.</tp:taxon-name-part> <tp:taxon-name-part taxon-name-part-type="species" reg="ornatus">ornatus</tp:taxon-name-part> <tp:taxon-name-part taxon-name-part-type="subspecies" reg="ornatus">ornatus</tp:taxon-name-part></tp:taxon-name></italic> Schmidt-Göbel, syntype, Myanmar (Tenasserim), male <bold>10</bold> <italic><tp:taxon-name><tp:taxon-name-part taxon-name-part-type="genus" reg="Pericalus">P.</tp:taxon-name-part> <tp:taxon-name-part taxon-name-part-type="species" reg="ornatus">ornatus</tp:taxon-name-part> <tp:taxon-name-part taxon-name-part-type="subspecies" reg="ornatus">ornatus</tp:taxon-name-part></tp:taxon-name></italic> Schmidt-Göbel, Yunnan (Hekou), male <bold>11</bold> <italic><tp:taxon-name><tp:taxon-name-part taxon-name-part-type="genus" reg="Pericalus">P.</tp:taxon-name-part> <tp:taxon-name-part taxon-name-part-type="species" reg="ornatus">ornatus</tp:taxon-name-part> <tp:taxon-name-part taxon-name-part-type="subspecies" reg="ornatus">ornatus</tp:taxon-name-part></tp:taxon-name></italic> Schmidt-Göbel, Hainan (Baisha), male; <bold>12</bold> <italic><tp:taxon-name><tp:taxon-name-part taxon-name-part-type="genus" reg="Pericalus">P.</tp:taxon-name-part> <tp:taxon-name-part taxon-name-part-type="species" reg="ornatus">ornatus</tp:taxon-name-part> <tp:taxon-name-part taxon-name-part-type="subspecies" reg="formosanus">formosanus</tp:taxon-name-part></tp:taxon-name></italic> Dupuis. Taiwan (Yilan), female. Scale bars: 2 mm.</p></caption><graphic xmlns:xlink="http://www.w3.org/1999/xlink" xlink:href="zookeys-758-019-g002.jpg" position="float" orientation="portrait" xlink:type="simple" id="oo_202727.jpg"/></fig><fig id="F4" position="float" orientation="portrait"><label>Figures 16–20.</label><caption><p>Labels of types: <bold>16</bold> <italic><tp:taxon-name><tp:taxon-name-part taxon-name-part-type="genus" reg="Pericalus">P.</tp:taxon-name-part> <tp:taxon-name-part taxon-name-part-type="species" reg="ornatus">ornatus</tp:taxon-name-part> <tp:taxon-name-part taxon-name-part-type="subspecies" reg="ornatus">ornatus</tp:taxon-name-part></tp:taxon-name></italic> Schmidt-Göbel, syntype (<abbrev xmlns:xlink="http://www.w3.org/1999/xlink" xlink:title="Národní Muzeum Přírodovědecké Muzeum, Prague, Czech Republic" id="ABBRID0EOQDI" xlink:type="simple">NMPC</abbrev>) <bold>17</bold> <italic><tp:taxon-name><tp:taxon-name-part taxon-name-part-type="genus" reg="Pericalus">P.</tp:taxon-name-part> <tp:taxon-name-part taxon-name-part-type="species" reg="acutidens">acutidens</tp:taxon-name-part></tp:taxon-name></italic> sp. n., holotype (<abbrev xmlns:xlink="http://www.w3.org/1999/xlink" content-type="institution" xlink:title="Institute of Zoology, Chinese Academy of Science, Beijing, China" id="ABBRID0E6QDI" xlink:type="simple">IZAS</abbrev>) <bold>18</bold> <italic><tp:taxon-name><tp:taxon-name-part taxon-name-part-type="genus" reg="Pericalus">P.</tp:taxon-name-part> <tp:taxon-name-part taxon-name-part-type="species" reg="obscuratus">obscuratus</tp:taxon-name-part></tp:taxon-name></italic> sp. n., holotype (<abbrev xmlns:xlink="http://www.w3.org/1999/xlink" content-type="institution" xlink:title="Institute of Zoology, Chinese Academy of Science, Beijing, China" id="ABBRID0EQRDI" xlink:type="simple">IZAS</abbrev>) <bold>19</bold> <italic><tp:taxon-name><tp:taxon-name-part taxon-name-part-type="genus" reg="Pericalus">P.</tp:taxon-name-part> <tp:taxon-name-part taxon-name-part-type="species" reg="gibbosus">gibbosus</tp:taxon-name-part></tp:taxon-name></italic> sp. n., holotype (<abbrev xmlns:xlink="http://www.w3.org/1999/xlink" content-type="institution" xlink:title="Institute of Zoology, Chinese Academy of Science, Beijing, China" id="ABBRID0EBSDI" xlink:type="simple">IZAS</abbrev>) <bold>20</bold> <italic><tp:taxon-name><tp:taxon-name-part taxon-name-part-type="genus" reg="Pericalus">P.</tp:taxon-name-part> <tp:taxon-name-part taxon-name-part-type="species" reg="elegans">elegans</tp:taxon-name-part></tp:taxon-name></italic> sp. n., holotype (<abbrev xmlns:xlink="http://www.w3.org/1999/xlink" content-type="institution" xlink:title="Institute of Zoology, Chinese Academy of Science, Beijing, China" id="ABBRID0ESSDI" xlink:type="simple">IZAS</abbrev>);</p></caption><graphic xmlns:xlink="http://www.w3.org/1999/xlink" xlink:href="zookeys-758-019-g004.jpg" position="float" orientation="portrait" xlink:type="simple" id="oo_202729.jpg"/></fig><fig id="F5" position="float" orientation="portrait"><label>Figures 21–32.</label><caption><p>Elytral outer apical angle (left): <bold>21</bold> <italic><tp:taxon-name><tp:taxon-name-part taxon-name-part-type="genus" reg="Pericalus">P.</tp:taxon-name-part> <tp:taxon-name-part taxon-name-part-type="species" reg="acutidens">acutidens</tp:taxon-name-part></tp:taxon-name></italic> sp. n., Yunnan (Ruli) <bold>22</bold> <italic><tp:taxon-name><tp:taxon-name-part taxon-name-part-type="genus" reg="Pericalus">P.</tp:taxon-name-part> <tp:taxon-name-part taxon-name-part-type="species" reg="ornatus">ornatus</tp:taxon-name-part> <tp:taxon-name-part taxon-name-part-type="subspecies" reg="ornatus">ornatus</tp:taxon-name-part></tp:taxon-name></italic> Schmidt-Göbel, Yunnan (Mengla) <bold>23</bold> <italic><tp:taxon-name><tp:taxon-name-part taxon-name-part-type="genus" reg="Pericalus">P.</tp:taxon-name-part> <tp:taxon-name-part taxon-name-part-type="species" reg="ornatus">ornatus</tp:taxon-name-part> <tp:taxon-name-part taxon-name-part-type="subspecies" reg="ornatus">ornatus</tp:taxon-name-part></tp:taxon-name></italic> Schmidt-Göbel, Vietnam (Tonkin) <bold>24</bold> <italic><tp:taxon-name><tp:taxon-name-part taxon-name-part-type="genus" reg="Pericalus">P.</tp:taxon-name-part> <tp:taxon-name-part taxon-name-part-type="species" reg="ornatus">ornatus</tp:taxon-name-part> <tp:taxon-name-part taxon-name-part-type="subspecies" reg="ornatus">ornatus</tp:taxon-name-part></tp:taxon-name></italic> Schmidt-Göbel, Hainan (Baisha) <bold>25</bold> <italic><tp:taxon-name><tp:taxon-name-part taxon-name-part-type="genus" reg="Pericalus">P.</tp:taxon-name-part> <tp:taxon-name-part taxon-name-part-type="species" reg="ornatus">ornatus</tp:taxon-name-part> <tp:taxon-name-part taxon-name-part-type="subspecies" reg="formosanus">formosanus</tp:taxon-name-part></tp:taxon-name></italic> Dupuis, Taiwan (Miaoli) <bold>26</bold> <italic><tp:taxon-name><tp:taxon-name-part taxon-name-part-type="genus" reg="Pericalus">P.</tp:taxon-name-part> <tp:taxon-name-part taxon-name-part-type="species" reg="ornatus">ornatus</tp:taxon-name-part> <tp:taxon-name-part taxon-name-part-type="subspecies" reg="formosanus">formosanus</tp:taxon-name-part></tp:taxon-name></italic> Dupuis, Taiwan (Nantou) <bold>27</bold> <italic><tp:taxon-name><tp:taxon-name-part taxon-name-part-type="genus" reg="Pericalus">P.</tp:taxon-name-part> <tp:taxon-name-part taxon-name-part-type="species" reg="obtusipennis">obtusipennis</tp:taxon-name-part></tp:taxon-name></italic> Fedorenko, Yunnan (Pianma) <bold>28</bold> <italic><tp:taxon-name><tp:taxon-name-part taxon-name-part-type="genus" reg="Pericalus">P.</tp:taxon-name-part> <tp:taxon-name-part taxon-name-part-type="species" reg="obscuratus">obscuratus</tp:taxon-name-part></tp:taxon-name></italic> sp. n., Guizhou (Fanjingshan) <bold>29</bold> <italic><tp:taxon-name><tp:taxon-name-part taxon-name-part-type="genus" reg="Pericalus">P.</tp:taxon-name-part> <tp:taxon-name-part taxon-name-part-type="species" reg="amplus">amplus</tp:taxon-name-part></tp:taxon-name></italic> Andrewes, Myanmar (Putao) <bold>30</bold> <italic><tp:taxon-name><tp:taxon-name-part taxon-name-part-type="genus" reg="Pericalus">P.</tp:taxon-name-part> <tp:taxon-name-part taxon-name-part-type="species" reg="gibbosus">gibbosus</tp:taxon-name-part></tp:taxon-name></italic> sp. n., Myanmar (Putao) <bold>31</bold> <italic><tp:taxon-name><tp:taxon-name-part taxon-name-part-type="genus" reg="Pericalus">P.</tp:taxon-name-part> <tp:taxon-name-part taxon-name-part-type="species" reg="elegans">elegans</tp:taxon-name-part></tp:taxon-name></italic> sp. n., Xizang (Mêdog) <bold>32</bold> <italic><tp:taxon-name><tp:taxon-name-part taxon-name-part-type="genus" reg="Pericalus">P.</tp:taxon-name-part> <tp:taxon-name-part taxon-name-part-type="species" reg="dux">dux</tp:taxon-name-part></tp:taxon-name></italic> Andrewes, Yunnan (Jinghong).</p></caption><graphic xmlns:xlink="http://www.w3.org/1999/xlink" xlink:href="zookeys-758-019-g005.jpg" position="float" orientation="portrait" xlink:type="simple" id="oo_202730.jpg"/></fig><fig id="F8" position="float" orientation="portrait"><label>Figures 37–38.</label><caption><p>Aedegus: right-lateral, ventral, left-lateral, and dorsal views of median lobe, scale bars 0.5 mm. Right and left parameres, scale bar 0.2 mm. <bold>37</bold> <italic><tp:taxon-name><tp:taxon-name-part taxon-name-part-type="genus" reg="Pericalus">P.</tp:taxon-name-part> <tp:taxon-name-part taxon-name-part-type="species" reg="acutidens">acutidens</tp:taxon-name-part></tp:taxon-name></italic> sp. n. Holotype, Yunnan (Longchuan) <bold>38</bold> <italic><tp:taxon-name><tp:taxon-name-part taxon-name-part-type="genus" reg="Pericalus">P.</tp:taxon-name-part> <tp:taxon-name-part taxon-name-part-type="species" reg="ornatus">ornatus</tp:taxon-name-part> <tp:taxon-name-part taxon-name-part-type="subspecies" reg="ornatus">ornatus</tp:taxon-name-part></tp:taxon-name></italic> Schmidt-Göbel, Yunnan (Mengla).</p></caption><graphic xmlns:xlink="http://www.w3.org/1999/xlink" xlink:href="zookeys-758-019-g008.jpg" position="float" orientation="portrait" xlink:type="simple" id="oo_202733.jpg"/></fig><fig id="F10" position="float" orientation="portrait"><label>Figures 41–51.</label><caption><p><bold>41–49</bold> Stylomere of right ovipositor, ventral view, <bold>41</bold> <italic><tp:taxon-name><tp:taxon-name-part taxon-name-part-type="genus" reg="Pericalus">P.</tp:taxon-name-part> <tp:taxon-name-part taxon-name-part-type="species" reg="gibbosus">gibbosus</tp:taxon-name-part></tp:taxon-name></italic> sp. n., Xizang (Mêdog) <bold>42</bold> <italic><tp:taxon-name><tp:taxon-name-part taxon-name-part-type="genus" reg="Pericalus">P.</tp:taxon-name-part> <tp:taxon-name-part taxon-name-part-type="species" reg="elegans">elegans</tp:taxon-name-part></tp:taxon-name></italic> sp. n., Xizang (Mêdog) <bold>43</bold> <italic><tp:taxon-name><tp:taxon-name-part taxon-name-part-type="genus" reg="Pericalus">P.</tp:taxon-name-part> <tp:taxon-name-part taxon-name-part-type="species" reg="dux">dux</tp:taxon-name-part></tp:taxon-name></italic> Andrewes, Yunnan (Jinghong) <bold>44</bold> <italic><tp:taxon-name><tp:taxon-name-part taxon-name-part-type="genus" reg="Pericalus">P.</tp:taxon-name-part> <tp:taxon-name-part taxon-name-part-type="species" reg="obscuratus">obscuratus</tp:taxon-name-part></tp:taxon-name></italic> sp. n., Guizhou (Fanjingshan) <bold>45</bold> <italic><tp:taxon-name><tp:taxon-name-part taxon-name-part-type="genus" reg="Pericalus">P.</tp:taxon-name-part> <tp:taxon-name-part taxon-name-part-type="species" reg="acutidens">acutidens</tp:taxon-name-part></tp:taxon-name></italic> sp. n., Yunnan (Longchuan) <bold>46</bold> <italic><tp:taxon-name><tp:taxon-name-part taxon-name-part-type="genus" reg="Pericalus">P.</tp:taxon-name-part> <tp:taxon-name-part taxon-name-part-type="species" reg="ornatus">ornatus</tp:taxon-name-part> <tp:taxon-name-part taxon-name-part-type="subspecies" reg="formosanus">formosanus</tp:taxon-name-part></tp:taxon-name></italic> Dupuis, Taiwan (Miaoli) <bold>47</bold> <italic><tp:taxon-name><tp:taxon-name-part taxon-name-part-type="genus" reg="Pericalus">P.</tp:taxon-name-part> <tp:taxon-name-part taxon-name-part-type="species" reg="amplus">amplus</tp:taxon-name-part></tp:taxon-name></italic> Andrewes, Myanmar (Putao) <bold>48</bold> <italic><tp:taxon-name><tp:taxon-name-part taxon-name-part-type="genus" reg="Pericalus">P.</tp:taxon-name-part> <tp:taxon-name-part taxon-name-part-type="species" reg="ornatus">ornatus</tp:taxon-name-part> <tp:taxon-name-part taxon-name-part-type="subspecies" reg="ornatus">ornatus</tp:taxon-name-part></tp:taxon-name></italic> Schmidt-Göbel, Hainan (Baisha) <bold>49</bold> <italic><tp:taxon-name><tp:taxon-name-part taxon-name-part-type="genus" reg="Pericalus">P.</tp:taxon-name-part> <tp:taxon-name-part taxon-name-part-type="species" reg="obtusipennis">obtusipennis</tp:taxon-name-part></tp:taxon-name></italic> Fedorenko, Yunnan (Longling) <bold>50–51</bold> Female reproductive system <bold>50</bold> <italic><tp:taxon-name><tp:taxon-name-part taxon-name-part-type="genus" reg="Pericalus">P.</tp:taxon-name-part> <tp:taxon-name-part taxon-name-part-type="species" reg="obtusipennis">obtusipennis</tp:taxon-name-part></tp:taxon-name></italic> Fedorenko, Yunnan (Longling) <bold>51</bold> <italic><tp:taxon-name><tp:taxon-name-part taxon-name-part-type="genus" reg="Pericalus">P.</tp:taxon-name-part> <tp:taxon-name-part taxon-name-part-type="species" reg="ornatus">ornatus</tp:taxon-name-part> <tp:taxon-name-part taxon-name-part-type="subspecies" reg="ornatus">ornatus</tp:taxon-name-part></tp:taxon-name></italic> Schmidt-Göbel, Yunnan (Mengla). Scale bars: 0.2 mm.</p></caption><graphic xmlns:xlink="http://www.w3.org/1999/xlink" xlink:href="zookeys-758-019-g010.jpg" position="float" orientation="portrait" xlink:type="simple" id="oo_202735.jpg"/></fig><fig id="F11" position="float" orientation="portrait"><label>Figures 52–58.</label><caption><p>Female reproductive system, <bold>52</bold> <italic><tp:taxon-name><tp:taxon-name-part taxon-name-part-type="genus" reg="Pericalus">P.</tp:taxon-name-part> <tp:taxon-name-part taxon-name-part-type="species" reg="gibbosus">gibbosus</tp:taxon-name-part></tp:taxon-name></italic> sp. n., Xizang (Mêdog) <bold>53</bold> <italic><tp:taxon-name><tp:taxon-name-part taxon-name-part-type="genus" reg="Pericalus">P.</tp:taxon-name-part> <tp:taxon-name-part taxon-name-part-type="species" reg="elegans">elegans</tp:taxon-name-part></tp:taxon-name></italic> sp. n., Xizang (Mêdog) <bold>54</bold> <italic><tp:taxon-name><tp:taxon-name-part taxon-name-part-type="genus" reg="Pericalus">P.</tp:taxon-name-part> <tp:taxon-name-part taxon-name-part-type="species" reg="dux">dux</tp:taxon-name-part></tp:taxon-name></italic> Andrewes, Yunnan (Jinghong) <bold>55</bold> <italic><tp:taxon-name><tp:taxon-name-part taxon-name-part-type="genus" reg="Pericalus">P.</tp:taxon-name-part> <tp:taxon-name-part taxon-name-part-type="species" reg="obscuratus">obscuratus</tp:taxon-name-part></tp:taxon-name></italic> sp. n., paratype, Guizhou (Fanjingshan) <bold>56</bold> <italic><tp:taxon-name><tp:taxon-name-part taxon-name-part-type="genus" reg="Pericalus">P.</tp:taxon-name-part> <tp:taxon-name-part taxon-name-part-type="species" reg="acutidens">acutidens</tp:taxon-name-part></tp:taxon-name></italic> sp. n., Yunnan (Longchuan) <bold>57</bold> <italic><tp:taxon-name><tp:taxon-name-part taxon-name-part-type="genus" reg="Pericalus">P.</tp:taxon-name-part> <tp:taxon-name-part taxon-name-part-type="species" reg="ornatus">ornatus</tp:taxon-name-part> <tp:taxon-name-part taxon-name-part-type="subspecies" reg="formosanus">formosanus</tp:taxon-name-part></tp:taxon-name></italic> Dupuis, Taiwan (Yilan) <bold>58</bold> <italic><tp:taxon-name><tp:taxon-name-part taxon-name-part-type="genus" reg="Pericalus">P.</tp:taxon-name-part> <tp:taxon-name-part taxon-name-part-type="species" reg="amplus">amplus</tp:taxon-name-part></tp:taxon-name></italic> Andrewes, Myanmar (Putao). Scale bars: 0.2 mm.</p></caption><graphic xmlns:xlink="http://www.w3.org/1999/xlink" xlink:href="zookeys-758-019-g011.jpg" position="float" orientation="portrait" xlink:type="simple" id="oo_202736.jpg"/></fig><fig id="F12" position="float" orientation="portrait"><label>Figure 59.</label><caption><p>Distribution map for <italic><tp:taxon-name><tp:taxon-name-part taxon-name-part-type="genus" reg="Pericalus">P.</tp:taxon-name-part> <tp:taxon-name-part taxon-name-part-type="species" reg="acutidens">acutidens</tp:taxon-name-part></tp:taxon-name></italic> sp. n. (red); <italic><tp:taxon-name><tp:taxon-name-part taxon-name-part-type="genus" reg="Pericalus">P.</tp:taxon-name-part> <tp:taxon-name-part taxon-name-part-type="species" reg="ornatus">ornatus</tp:taxon-name-part> <tp:taxon-name-part taxon-name-part-type="subspecies" reg="ornatus">ornatus</tp:taxon-name-part></tp:taxon-name></italic> Schmidt-Göbel (blue); <italic><tp:taxon-name><tp:taxon-name-part taxon-name-part-type="genus" reg="Pericalus">P.</tp:taxon-name-part> <tp:taxon-name-part taxon-name-part-type="species" reg="ornatus">ornatus</tp:taxon-name-part> <tp:taxon-name-part taxon-name-part-type="subspecies" reg="formosanus">formosanus</tp:taxon-name-part></tp:taxon-name></italic> Dupuis (green); dubious records marked by hollow spots.</p></caption><graphic xmlns:xlink="http://www.w3.org/1999/xlink" xlink:href="zookeys-758-019-g012.jpg" position="float" orientation="portrait" xlink:type="simple" id="oo_202737.jpg"/></fig><fig id="F1" position="float" orientation="portrait"><label>Figures 1–6.</label><caption><p>Habitus <bold>1</bold> <italic><tp:taxon-name><tp:taxon-name-part taxon-name-part-type="genus" reg="Pericalus">P.</tp:taxon-name-part> <tp:taxon-name-part taxon-name-part-type="species" reg="gibbosus">gibbosus</tp:taxon-name-part></tp:taxon-name></italic> sp. n., holotype, Myanmar (Putao), male <bold>2</bold> <italic><tp:taxon-name><tp:taxon-name-part taxon-name-part-type="genus" reg="Pericalus">P.</tp:taxon-name-part> <tp:taxon-name-part taxon-name-part-type="species" reg="gibbosus">gibbosus</tp:taxon-name-part></tp:taxon-name></italic> sp. n., paratype, Myanmar (Putao), female <bold>3</bold> <italic><tp:taxon-name><tp:taxon-name-part taxon-name-part-type="genus" reg="Pericalus">P.</tp:taxon-name-part> <tp:taxon-name-part taxon-name-part-type="species" reg="dux">dux</tp:taxon-name-part></tp:taxon-name></italic> Andrewes, Yunnan (Jinghong), female <bold>4</bold> <italic><tp:taxon-name><tp:taxon-name-part taxon-name-part-type="genus" reg="Pericalus">P.</tp:taxon-name-part> <tp:taxon-name-part taxon-name-part-type="species" reg="elegans">elegans</tp:taxon-name-part></tp:taxon-name></italic> sp. n., holotype, Xizang (Mêdog), male <bold>5</bold> <italic><tp:taxon-name><tp:taxon-name-part taxon-name-part-type="genus" reg="Pericalus">P.</tp:taxon-name-part> <tp:taxon-name-part taxon-name-part-type="species" reg="elegans">elegans</tp:taxon-name-part></tp:taxon-name></italic> sp. n. paratype, Xizang (Zayü), female <bold>6</bold> <italic><tp:taxon-name><tp:taxon-name-part taxon-name-part-type="genus" reg="Pericalus">P.</tp:taxon-name-part> <tp:taxon-name-part taxon-name-part-type="species" reg="amplus">amplus</tp:taxon-name-part></tp:taxon-name></italic> Andrewes, Myanmar (Putao), male. Scale bars: 2 mm.</p></caption><graphic xmlns:xlink="http://www.w3.org/1999/xlink" xlink:href="zookeys-758-019-g001.jpg" position="float" orientation="portrait" xlink:type="simple" id="oo_202726.jpg"/></fig></tp:treatment-sec><ref-list><ref id="B12"><mixed-citation xmlns:xlink="http://www.w3.org/1999/xlink" xlink:type="simple">
          <person-group><name name-style="western"><surname>Fedorenko</surname><given-names>DN</given-names></name></person-group> (<year>2017</year>) <article-title>A new species of <italic><tp:taxon-name><tp:taxon-name-part taxon-name-part-type="genus">Pericalus</tp:taxon-name-part></tp:taxon-name></italic> s.str. (<tp:taxon-name><tp:taxon-name-part taxon-name-part-type="order">Coleoptera</tp:taxon-name-part></tp:taxon-name>: <tp:taxon-name><tp:taxon-name-part taxon-name-part-type="family">Carabidae</tp:taxon-name-part></tp:taxon-name>, <tp:taxon-name><tp:taxon-name-part taxon-name-part-type="tribe">Lebiini</tp:taxon-name-part></tp:taxon-name>) from Vietnam, with notes on some Oriental members of the subgenus.</article-title> <source>Russian Entomological Journal</source> <volume>26</volume>(<issue>4</issue>): <fpage>303</fpage>–<lpage>312</lpage>.</mixed-citation></ref><ref id="B2"><mixed-citation xmlns:xlink="http://www.w3.org/1999/xlink" xlink:type="simple">
          <person-group><name name-style="western"><surname>Andrewes</surname><given-names>HE</given-names></name></person-group> (<year>1923</year>) <article-title>On the types of <tp:taxon-name><tp:taxon-name-part taxon-name-part-type="family">Carabidae</tp:taxon-name-part></tp:taxon-name> described by Schmidt-Göbel in his Faunula Coleopterorum Birmaniae.</article-title> <source>Transactions of the Entomological Society of London</source> <volume>1923</volume>: <fpage>1</fpage>–<lpage>63</lpage>.</mixed-citation></ref></ref-list></tp:taxon-treatment>
