# Supplementary material for: Revision of genus Pericalus from China, with descriptions of four new species (Carabidae, Lebiini, Pericalina)
Source: Zookeys. 2018 May 14;(758):19–54. doi: 10.3897/zookeys.758.24169 (PMC5962634; doi:10.3897/zookeys.758.24169)
Supplement: XML Treatment for Pericalus (s. str.) obscuratus [file zookeys.758.24169-treatment10.xml]

<!DOCTYPE tp:taxon-treatment
  PUBLIC "-//TaxonX//DTD Taxonomic Treatment Publishing DTD v0 20100105//EN" "tax-treatment-NSO.dtd">
<tp:taxon-treatment xmlns:tp="http://www.plazi.org/taxpub"><tp:treatment-meta><kwd-group><label>Taxon classification</label><kwd><named-content xmlns:xlink="http://www.w3.org/1999/xlink" content-type="kingdom">Animalia</named-content></kwd><kwd><named-content xmlns:xlink="http://www.w3.org/1999/xlink" content-type="order">Coleoptera</named-content></kwd><kwd><named-content xmlns:xlink="http://www.w3.org/1999/xlink" content-type="family">Carabidae</named-content></kwd></kwd-group><mixed-citation publication-type="journal"><person-group><name><surname>Shi</surname><given-names>Hongliang</given-names></name><name><surname>Liang</surname><given-names>Hongbin</given-names></name></person-group><article-title>Revision of genus <italic><tp:taxon-name><tp:taxon-name-part taxon-name-part-type="genus" reg="Pericalus">Pericalus</tp:taxon-name-part></tp:taxon-name></italic> from China, with descriptions of four new species (<tp:taxon-name><tp:taxon-name-part taxon-name-part-type="family">Carabidae</tp:taxon-name-part></tp:taxon-name>, <tp:taxon-name><tp:taxon-name-part taxon-name-part-type="tribe">Lebiini</tp:taxon-name-part></tp:taxon-name>, <tp:taxon-name><tp:taxon-name-part taxon-name-part-type="subtribe">Pericalina</tp:taxon-name-part></tp:taxon-name>)</article-title><source>Zookeys</source><day>14</day><month>5</month><year>2018</year><volume>2018</volume><issue>758</issue><fpage>19</fpage><lpage>54</lpage><pub-id pub-id-type="doi">10.3897/zookeys.758.24169</pub-id></mixed-citation></tp:treatment-meta><tp:nomenclature><tp:taxon-name>
            <tp:taxon-name-part taxon-name-part-type="genus" reg="Pericalus">Pericalus</tp:taxon-name-part>
            <tp:taxon-name-part taxon-name-part-type="uncertainty-rank">(s. str.)</tp:taxon-name-part>
            <tp:taxon-name-part taxon-name-part-type="species" reg="obscuratus">obscuratus</tp:taxon-name-part>
            <object-id xmlns:xlink="http://www.w3.org/1999/xlink" content-type="zoobank" xlink:type="simple">http://zoobank.org/4154488C-C584-4004-83FE-2534E004AD09</object-id>
          </tp:taxon-name><tp:taxon-status xmlns:xlink="http://www.w3.org/1999/xlink" xlink:type="simple">sp. n.</tp:taxon-status><xref ref-type="fig" rid="F3">Figs 13</xref><xref ref-type="fig" rid="F3">, 14</xref><xref ref-type="fig" rid="F4">, 18</xref><xref ref-type="fig" rid="F5">, 28</xref><xref ref-type="fig" rid="F7">, 36</xref><xref ref-type="fig" rid="F10">, 44</xref><xref ref-type="fig" rid="F11">, 55</xref><xref ref-type="fig" rid="F13">, 60</xref></tp:nomenclature><tp:treatment-sec sec-type="type material" id="SECID0EV4BI"><title>Type material.</title><p>
            <bold>Holotype</bold> (<abbrev xmlns:xlink="http://www.w3.org/1999/xlink" content-type="institution" xlink:title="Institute of Zoology, Chinese Academy of Science, Beijing, China" id="ABBRID0E44BI" xlink:type="simple">IZAS</abbrev>): male, body length = 11.1 mm, board mounted, genitalia dissected and deposited in micro vial pinned under specimen, “CHINA, Guizhou Prov., Jiangkou county, Fanjingshan Mt. S. slope, 4500 steps (Huixiangping) to 5300 steps (ropeway tower); <named-content xmlns:xlink="http://www.w3.org/1999/xlink" content-type="dwc:verbatimCoordinates" xlink:type="simple"><named-content content-type="geo-json" specific-use="{&#34;type&#34;:&#34;Point&#34;,&#34;coordinates&#34;:[108.703720,27.901800]}" id="NCID0EE5BI" xlink:type="simple">N27.90180 E108.70372</named-content></named-content> – <named-content xmlns:xlink="http://www.w3.org/1999/xlink" content-type="dwc:verbatimCoordinates" xlink:type="simple"><named-content content-type="geo-json" specific-use="{&#34;type&#34;:&#34;Point&#34;,&#34;coordinates&#34;:[108.700520,27.907840]}" id="NCID0EM5BI" xlink:type="simple">N27.90784 E108.70052</named-content></named-content>; 1778–<!--PageBreak-->1973m, 2012.VIII.24, night, on tree trunk, broadleaf forest; SHI Hongliang, HUANG Xinlei, LIU Yizhou leg., Inst. of Zoo., CAS”; “HOLOTYPE ♂ <tp:taxon-name><tp:taxon-name-part taxon-name-part-type="genus" reg="Pericalus">Pericalus</tp:taxon-name-part> <tp:taxon-name-part taxon-name-part-type="species" reg="obscuratus">obscuratus</tp:taxon-name-part></tp:taxon-name> sp. n., des. SHI &amp; LIANG 2018” [red label]. (Fig. <xref ref-type="fig" rid="F4">18</xref>) <bold>Paratypes</bold> (10 ex.): <bold>Guizhou</bold>: 1 male, 2 females (<abbrev xmlns:xlink="http://www.w3.org/1999/xlink" content-type="institution" xlink:title="Institute of Zoology, Chinese Academy of Science, Beijing, China" id="ABBRID0EF6BI" xlink:type="simple">IZAS</abbrev>): same data as holotype. 2 females (<abbrev xmlns:xlink="http://www.w3.org/1999/xlink" content-type="institution" xlink:title="Institute of Zoology, Chinese Academy of Science, Beijing, China" id="ABBRID0EJ6BI" xlink:type="simple">IZAS</abbrev>): same data as holotype but date 2012.VIII.25. 1 female (<abbrev xmlns:xlink="http://www.w3.org/1999/xlink" content-type="institution" xlink:title="Institute of Zoology, Chinese Academy of Science, Beijing, China" id="ABBRID0EN6BI" xlink:type="simple">IZAS</abbrev>), “CHINA, Guizhou Prov., Jiangkou county, Fanjingshan Mt. S. slope, 5300 steps to upper ropeway station); <named-content xmlns:xlink="http://www.w3.org/1999/xlink" content-type="dwc:verbatimCoordinates" xlink:type="simple"><named-content content-type="geo-json" specific-use="{&#34;type&#34;:&#34;Point&#34;,&#34;coordinates&#34;:[108.700520,27.907840]}" id="NCID0EU6BI" xlink:type="simple">N27.90784 E108.70052</named-content></named-content> – <named-content xmlns:xlink="http://www.w3.org/1999/xlink" content-type="dwc:verbatimCoordinates" xlink:type="simple"><named-content content-type="geo-json" specific-use="{&#34;type&#34;:&#34;Point&#34;,&#34;coordinates&#34;:[108.698460,27.910270]}" id="NCID0E36BI" xlink:type="simple">N27.91027 E108.69846</named-content></named-content>; 1973–2078 m, 2012.VIII.25, night, on dead log, broadleaf forest; SHI Hongliang, HUANG Xinlei, LIU Yizhou leg., Inst. of Zoo., CAS”. 2 males and 1 female (<abbrev xmlns:xlink="http://www.w3.org/1999/xlink" xlink:title="Collection of Changchin Chen, Tianjin, China" id="ABBRID0EBACI" xlink:type="simple">CCCC</abbrev>), “China, Guizhou prov., Fanjingshan mt., Huixiangping, <named-content xmlns:xlink="http://www.w3.org/1999/xlink" content-type="dwc:verbatimCoordinates" xlink:type="simple"><named-content content-type="geo-json" specific-use="{&#34;type&#34;:&#34;Point&#34;,&#34;coordinates&#34;:[108.703700,27.901800]}" id="NCID0EIACI" xlink:type="simple">N27.9018, E108.7037</named-content></named-content>, 1775 m, 2009.VI.22, Lin W.S. lgt.”; <bold>Guangxi</bold>: 1 female (<abbrev xmlns:xlink="http://www.w3.org/1999/xlink" xlink:title="Collection of Changchin Chen, Tianjin, China" id="ABBRID0EPACI" xlink:type="simple">CCCC</abbrev>), “CHINA, Guangxi, Jinxiu, Dayaoshan, Fenzhanshan, 1050m, 2017.IV-13, J.-T. Zhao leg. <abbrev xmlns:xlink="http://www.w3.org/1999/xlink" xlink:title="Collection of Changchin Chen, Tianjin, China" id="ABBRID0ETACI" xlink:type="simple">CCCC</abbrev>”.</p></tp:treatment-sec><tp:treatment-sec sec-type="diagnosis" id="SECID0EXACI"><title>Diagnosis.</title><p>Medium size, body length 9.9–11.5 mm; dorsal surface black, elytra with very faint cyan hue; anterior patch zigzag, three to five intervals in width, when widest, in the third to seventh intervals; posterior patch separate, composed of four small spots, in intervals 2–3, 4–5, 6, and 7; pronotum transverse, <abbrev xmlns:xlink="http://www.w3.org/1999/xlink" xlink:title="pronotum width" id="ABBRID0E4ACI" xlink:type="simple">PW</abbrev>/<abbrev xmlns:xlink="http://www.w3.org/1999/xlink" xlink:title="pronotum length" id="ABBRID0EBBCI" xlink:type="simple">PL</abbrev> 1.60–1.75; lateral margins barely sinuate before posterior angles; elytral outer apical angles rounded, sutural angles blunt; third interval with three setigerous pores; median lobe of aedeagus a little dilated.</p></tp:treatment-sec><tp:treatment-sec sec-type="comparisons" id="SECID0EFBCI"><title>Comparison.</title><p>This new species is very similar to <italic><tp:taxon-name><tp:taxon-name-part taxon-name-part-type="genus" reg="Pericalus">P.</tp:taxon-name-part> <tp:taxon-name-part taxon-name-part-type="species" reg="obtusipennis">obtusipennis</tp:taxon-name-part></tp:taxon-name></italic>. It can be distinguished from the latter species by: (1) all elytral yellowish patches smaller than <italic><tp:taxon-name><tp:taxon-name-part taxon-name-part-type="genus" reg="Pericalus">P.</tp:taxon-name-part> <tp:taxon-name-part taxon-name-part-type="species" reg="obtusipennis">obtusipennis</tp:taxon-name-part></tp:taxon-name></italic>, most of patches equal or shorter than the interval width in <italic><tp:taxon-name><tp:taxon-name-part taxon-name-part-type="genus" reg="Pericalus">P.</tp:taxon-name-part> <tp:taxon-name-part taxon-name-part-type="species" reg="obscuratus">obscuratus</tp:taxon-name-part></tp:taxon-name></italic> sp. n., usually longer than the interval width in <italic><tp:taxon-name><tp:taxon-name-part taxon-name-part-type="genus" reg="Pericalus">P.</tp:taxon-name-part> <tp:taxon-name-part taxon-name-part-type="species" reg="obtusipennis">obtusipennis</tp:taxon-name-part></tp:taxon-name></italic>; (2) elytra with very faint cyan metallic hue; with faint cupreous hue in <italic><tp:taxon-name><tp:taxon-name-part taxon-name-part-type="genus" reg="Pericalus">P.</tp:taxon-name-part> <tp:taxon-name-part taxon-name-part-type="species" reg="obtusipennis">obtusipennis</tp:taxon-name-part></tp:taxon-name></italic>; (3) pronotum usually wider (<abbrev xmlns:xlink="http://www.w3.org/1999/xlink" xlink:title="pronotum width" id="ABBRID0ECDCI" xlink:type="simple">PW</abbrev>/<abbrev xmlns:xlink="http://www.w3.org/1999/xlink" xlink:title="pronotum length" id="ABBRID0EGDCI" xlink:type="simple">PL</abbrev> = 1.60–1.75) than in <italic><tp:taxon-name><tp:taxon-name-part taxon-name-part-type="genus" reg="Pericalus">P.</tp:taxon-name-part> <tp:taxon-name-part taxon-name-part-type="species" reg="obtusipennis">obtusipennis</tp:taxon-name-part></tp:taxon-name></italic> (<abbrev xmlns:xlink="http://www.w3.org/1999/xlink" xlink:title="pronotum width" id="ABBRID0EVDCI" xlink:type="simple">PW</abbrev>/<abbrev xmlns:xlink="http://www.w3.org/1999/xlink" xlink:title="pronotum length" id="ABBRID0EZDCI" xlink:type="simple">PL</abbrev> = 1.55–1.60); (4) pronotal lateral margins barely sinuate before posterior angles (versus slightly but distinctly sinuate); (5) in <italic><tp:taxon-name><tp:taxon-name-part taxon-name-part-type="genus" reg="Pericalus">P.</tp:taxon-name-part> <tp:taxon-name-part taxon-name-part-type="species" reg="obscuratus">obscuratus</tp:taxon-name-part></tp:taxon-name></italic> sp. n., median lobe of aedeagus only a little dilated, in lateral view total length / greatest width approximately 4.8 (Fig. <xref ref-type="fig" rid="F7">36</xref>); strongly dilated in <italic><tp:taxon-name><tp:taxon-name-part taxon-name-part-type="genus" reg="Pericalus">P.</tp:taxon-name-part> <tp:taxon-name-part taxon-name-part-type="species" reg="obtusipennis">obtusipennis</tp:taxon-name-part></tp:taxon-name></italic>, total length / greatest width approximately 3.7 (Fig. <xref ref-type="fig" rid="F7">35</xref>). In spite of the above characters, these two species are almost identical, but their different male genitalia support that they are distinct species.</p></tp:treatment-sec><tp:treatment-sec sec-type="description" id="SECID0E2ECI"><title>Description.</title><p>Body length 9.9–11.5 mm. <italic>Coloration</italic>. Dorsal surface black, elytra with very faint cyan hue, with yellowish patches; mouthparts, antennomeres 2–11 reddish brown; legs dark brown, tarsi yellowish brown; ventral side black. Elytral anterior patch zigzag, in the third to seventh intervals, pale markings in the third and seventh intervals sometimes faint; pale markings in odd intervals anteriorly placed, those in even intervals posteriorly placed; the zigzag patch narrow and a little oblique, usually subequal to single interval width, pale marking in the fifth interval a little anterior to that in the third. Elytral posterior patch separate, composed of four small spots in intervals 2–3, 4–5, 6, and 7; each spot usually shorter than single interval width; from anterior to posterior, the order of four spots: 6, 4–5, 7, 2–3. <italic>Microsculpture</italic> faint and isodiametric on vertex and pronotum disc, distinct and linear on elytral intervals. <italic>Head</italic> densely rugose; three to five shallow wrinkles on each side extending from clypeus to frons; eight to ten fine wrinkles along each side of inner margin of eye, reaching level of posterior margin of eyes; vertex and occiput almost <!--PageBreak-->smooth. Eyes strongly prominent; temporae gradually constricted behind eyes. <italic>Pronotum</italic> strongly transverse, <abbrev xmlns:xlink="http://www.w3.org/1999/xlink" xlink:title="pronotum width" id="ABBRID0ELFCI" xlink:type="simple">PW</abbrev>/<abbrev xmlns:xlink="http://www.w3.org/1999/xlink" xlink:title="pronotum length" id="ABBRID0EPFCI" xlink:type="simple">PL</abbrev> = 1.60–1.75, sub-equal to the width of head with eyes (<abbrev xmlns:xlink="http://www.w3.org/1999/xlink" xlink:title="pronotum width" id="ABBRID0ETFCI" xlink:type="simple">PW</abbrev>/<abbrev xmlns:xlink="http://www.w3.org/1999/xlink" xlink:title="head width" id="ABBRID0EXFCI" xlink:type="simple">HW</abbrev> = 1.00–1.11); posterior margin close to the width of anterior margin; lateral margins rounded in the middle, very weakly sinuate before posterior angles; posterior angles nearly rectangular, not or weakly projecting laterally, with a seta very close to the posterior angles; lateral expansions wide; disc weakly convex, nearly smooth, with very faint wrinkles, with a pair of very shallow pits on each side; sub-anterior impression barely visible, median line fine, not reaching anterior nor posterior margin; basal fovea shallow, extended medially merged with the shallow sub-posterior impression, extended posteriorly forming very shallow short oblique grooves. <italic>Elytra</italic> ovate, weakly convex; <abbrev xmlns:xlink="http://www.w3.org/1999/xlink" xlink:title="elytra width" id="ABBRID0E4FCI" xlink:type="simple">EW</abbrev>/<abbrev xmlns:xlink="http://www.w3.org/1999/xlink" xlink:title="elytra length" id="ABBRID0EBGCI" xlink:type="simple">EL</abbrev> = 0.72–0.74; much wider than pronotum, <abbrev xmlns:xlink="http://www.w3.org/1999/xlink" xlink:title="elytra width" id="ABBRID0EFGCI" xlink:type="simple">EW</abbrev>/<abbrev xmlns:xlink="http://www.w3.org/1999/xlink" xlink:title="pronotum width" id="ABBRID0EJGCI" xlink:type="simple">PW</abbrev> = 1.51–1.63; apical truncation weakly curved; outer apical angles rounded, sutural angles blunt; striae moderately incised, impunctate; third interval with three setigerous pores, the first one at approximately basal eighth, the second at approximately apical two fifth, the third one close to apex; the first one adjacent to the third stria, the other two close to the second stria; intervals slightly convex, the eighth interval tumid apically, the eighth and ninth intervals with sparse fine seta aside of umbilical series; lateral expansions narrowly extended, a little widened near basal third. <italic>Male genitalia</italic> (Fig. <xref ref-type="fig" rid="F7">36</xref>). Median lobe of aedeagus a little dilated, total length / greatest width approximately 4.8 (in lateral view), gradually narrowed before apical lamella; ventral margin unevenly curved near middle, dorsal margin evenly curved; apical orifice large, reaching one fourth length of the median lobe, opened left-ventrally; apical lamella small, gradually narrowed to apex, length approximately 1.5 times as basal width; endophallus with fine scales all through length, without spines. Right paramere with apex extended and enlarged, securiform. <italic>Female genitalia</italic>. Internal reproductive system (Fig. <xref ref-type="fig" rid="F11">55</xref>): spermatheca pedunculate, inserted on the joint of common oviduct and bursa copulatrix; spermathecal body digitiform, longer than the pedicel, distinctly bent; spermathecal gland inserted on the joint of spermathecal pedicel, apex not dilated (probably spermathecal gland apex missing), nearly same length as spermathecal body. Gonocoxite 2 of ovipositor (Fig. <xref ref-type="fig" rid="F10">44</xref>) scimitar-shaped, abruptly bent to the outer side at apical fifth; length approximately six times as basal width; outer margin with three dorsolateral ensiform setae, the basal one finer than and a little distant from the rest two; inner margin with one dorsomedial ensiform seta near apex.</p></tp:treatment-sec><tp:treatment-sec sec-type="distribution" id="SECID0E4GCI"><title>Distribution.</title><p>Only known from two isolated localities in southern China: Fanjingshan (Guizhou) and Dayaoshan (Guangxi) (see Fig. <xref ref-type="fig" rid="F13">60</xref>).</p></tp:treatment-sec><tp:treatment-sec sec-type="etymology" id="SECID0EHHCI"><title>Etymology.</title><p>This name <italic>obscuratus</italic> means indistinct, referring to the elytral pattern of this new species which is much narrower than those of all other allied species, almost indistinct.</p></tp:treatment-sec><tp:treatment-sec sec-type="habitat" id="SECID0EXHCI"><title>Habitat.</title><p>In Fanjingshan, this species occurs in evergreen and deciduous broad-leaved mixed forests, with dominant trees of <italic><tp:taxon-name><tp:taxon-name-part taxon-name-part-type="genus" reg="Cyclobalanopsis">Cyclobalanopsis</tp:taxon-name-part></tp:taxon-name></italic> spp. and <italic><tp:taxon-name><tp:taxon-name-part taxon-name-part-type="genus" reg="Fagaus">Fagaus</tp:taxon-name-part></tp:taxon-name></italic> spp., with an elevational range of 1775 to 2078 m. Adults were collected on or under bark of dead trees during the night.</p></tp:treatment-sec><tp:treatment-sec sec-type="remarks" id="SECID0ELICI"><title>Remarks.</title><p>The new species is closest to <italic><tp:taxon-name><tp:taxon-name-part taxon-name-part-type="genus" reg="Pericalus">P.</tp:taxon-name-part> <tp:taxon-name-part taxon-name-part-type="species" reg="obtusipennis">obtusipennis</tp:taxon-name-part></tp:taxon-name></italic>. Their male genitalia, although different in thickness, are of the same form: somewhat dilated, large apical orifice, and small apical lamella.</p><!--PageBreak--><sec sec-type="Examined material of Pericalus (s. str.) species not recorded from China" id="SECID0E4ICI"><title>Examined material of <italic><tp:taxon-name><tp:taxon-name-part taxon-name-part-type="genus" reg="Pericalus">Pericalus</tp:taxon-name-part></tp:taxon-name></italic> (<italic>s. str.</italic>) species not recorded from China</title><p>
              <italic><tp:taxon-name><tp:taxon-name-part taxon-name-part-type="genus" reg="Pericalus">Pericalus</tp:taxon-name-part> <tp:taxon-name-part taxon-name-part-type="species" reg="baehri">baehri</tp:taxon-name-part></tp:taxon-name></italic> Fedorenko: 1 male (<abbrev xmlns:xlink="http://www.w3.org/1999/xlink" content-type="institution" xlink:title="Institute of Zoology, Chinese Academy of Science, Beijing, China" id="ABBRID0EYJCI" xlink:type="simple">IZAS</abbrev>), “Gunung Leser National Park, Sumatra, local collector, 2014”.</p><p>
              <italic><tp:taxon-name><tp:taxon-name-part taxon-name-part-type="genus" reg="Pericalus">Pericalus</tp:taxon-name-part> <tp:taxon-name-part taxon-name-part-type="species" reg="cicindeloides">cicindeloides</tp:taxon-name-part></tp:taxon-name></italic> Macleay: 22 males and females (<abbrev xmlns:xlink="http://www.w3.org/1999/xlink" content-type="institution" xlink:title="Institute of Zoology, Chinese Academy of Science, Beijing, China" id="ABBRID0EJKCI" xlink:type="simple">IZAS</abbrev>), “Gunung Leser National Park, Sumatra, local collector, 2014”.</p><p>
              <italic><tp:taxon-name><tp:taxon-name-part taxon-name-part-type="genus" reg="Pericalus">Pericalus</tp:taxon-name-part> <tp:taxon-name-part taxon-name-part-type="species" reg="cordicollis">cordicollis</tp:taxon-name-part></tp:taxon-name></italic> Andrewes: 1 male (<abbrev xmlns:xlink="http://www.w3.org/1999/xlink" content-type="institution" xlink:title="Institute of Zoology, Chinese Academy of Science, Beijing, China" id="ABBRID0E1KCI" xlink:type="simple">IZAS</abbrev>), “Borneo: Sabah, Ranau distr., Kinabalu Park, Liwagu Trail, <named-content xmlns:xlink="http://www.w3.org/1999/xlink" content-type="dwc:verbatimCoordinates" xlink:type="simple"><named-content content-type="geo-json" specific-use="{&#34;type&#34;:&#34;Point&#34;,&#34;coordinates&#34;:[116.550000,6.023900]}" id="NCID0EBLCI" xlink:type="simple">N6.0239, E116.5500</named-content></named-content>, 1704m; Shi H.L. &amp; Liu Y. leg. Dead log, 2016.V.5d”.</p><p>
              <italic><tp:taxon-name><tp:taxon-name-part taxon-name-part-type="genus" reg="Pericalus">Pericalus</tp:taxon-name-part> <tp:taxon-name-part taxon-name-part-type="species" reg="funestus">funestus</tp:taxon-name-part></tp:taxon-name></italic> Andrewes: paratype, 1 male (<abbrev xmlns:xlink="http://www.w3.org/1999/xlink" content-type="institution" xlink:title="Naturalis Nationaal Natuurhistorisch Museum, Leiden, Netherland" id="ABBRID0ETLCI" xlink:type="simple">NNML</abbrev>), “Gunung Singgalang, Sumatra’s Westkust, <italic>1800</italic>M. <italic>VII</italic> 192, leg. E. Jacobson.”, “<italic>Cotype</italic>”, “<italic><tp:taxon-name><tp:taxon-name-part taxon-name-part-type="genus" reg="Pericalus">Pericalus</tp:taxon-name-part> <tp:taxon-name-part taxon-name-part-type="species" reg="funestus">funestus</tp:taxon-name-part></tp:taxon-name> Cotype Andr</italic>., H.E. Andrewes det.”, “Museum Leiden, <italic><tp:taxon-name><tp:taxon-name-part taxon-name-part-type="genus" reg="Pericalus">Pericalus</tp:taxon-name-part> <tp:taxon-name-part taxon-name-part-type="species" reg="funestus">funestus</tp:taxon-name-part></tp:taxon-name> andr.</italic>, Det <italic>Andrewes</italic>”, “type”.</p><p>
              <italic><tp:taxon-name><tp:taxon-name-part taxon-name-part-type="genus" reg="Pericalus">Pericalus</tp:taxon-name-part> <tp:taxon-name-part taxon-name-part-type="species" reg="guttatus">guttatus</tp:taxon-name-part></tp:taxon-name></italic> Chevrolat: syntype, 1 male (<named-content xmlns:xlink="http://www.w3.org/1999/xlink" content-type="dwc:institutional_code" xlink:type="simple">OUM</named-content>), “TYPE <italic>COL</italic>: <italic>128 <tp:taxon-name><tp:taxon-name-part taxon-name-part-type="genus" reg="Pericalus">Pericalus</tp:taxon-name-part> <tp:taxon-name-part taxon-name-part-type="species" reg="guttatus">guttatus</tp:taxon-name-part></tp:taxon-name> Chevr.</italic>, HOPE DEPT. OXFORD”, “Chevrolat <tp:taxon-name><tp:taxon-name-part taxon-name-part-type="family">Carabidae</tp:taxon-name-part></tp:taxon-name>. Fr.V.d.Poll. Pres. 1909, E. B. Poulton.”</p><p>
              <italic><tp:taxon-name><tp:taxon-name-part taxon-name-part-type="genus" reg="Pericalus">Pericalus</tp:taxon-name-part> <tp:taxon-name-part taxon-name-part-type="species" reg="longicollis">longicollis</tp:taxon-name-part></tp:taxon-name></italic> Chaudoir: 3 males, 1 female (<abbrev xmlns:xlink="http://www.w3.org/1999/xlink" content-type="institution" xlink:title="Institute of Zoology, Chinese Academy of Science, Beijing, China" id="ABBRID0ESOCI" xlink:type="simple">IZAS</abbrev>), “Gunung Leser National Park, Sumatra, local collector, 2014”; 2 males (<abbrev xmlns:xlink="http://www.w3.org/1999/xlink" content-type="institution" xlink:title="Institute of Zoology, Chinese Academy of Science, Beijing, China" id="ABBRID0EWOCI" xlink:type="simple">IZAS</abbrev>), “Borneo: Sabah, Keningau district, Jungle Girl Camp, <named-content xmlns:xlink="http://www.w3.org/1999/xlink" content-type="dwc:verbatimCoordinates" xlink:type="simple"><named-content content-type="geo-json" specific-use="{&#34;type&#34;:&#34;Point&#34;,&#34;coordinates&#34;:[116.451200,5.443000]}" id="NCID0E4OCI" xlink:type="simple">N5.4430, E116.4512</named-content></named-content>; 1182m, Shi H.L &amp; Liu Y. leg., light trap, 2016.IV.25N”.</p></sec></tp:treatment-sec><tp:treatment-sec><!--Section generated to contain objects referenced in tp:taxon-treatment.--><fig id="F3" position="float" orientation="portrait"><label>Figures 13–15.</label><caption><p>Habitus <bold>13</bold> <italic><tp:taxon-name><tp:taxon-name-part taxon-name-part-type="genus" reg="Pericalus">P.</tp:taxon-name-part> <tp:taxon-name-part taxon-name-part-type="species" reg="obscuratus">obscuratus</tp:taxon-name-part></tp:taxon-name></italic> sp. n., holotype, Guizhou (Fanjingshan), male <bold>14</bold> <italic><tp:taxon-name><tp:taxon-name-part taxon-name-part-type="genus" reg="Pericalus">P.</tp:taxon-name-part> <tp:taxon-name-part taxon-name-part-type="species" reg="obscuratus">obscuratus</tp:taxon-name-part></tp:taxon-name></italic> sp. n., paratype, Guizhou (Fanjingshan), female <bold>15</bold> <italic><tp:taxon-name><tp:taxon-name-part taxon-name-part-type="genus" reg="Pericalus">P.</tp:taxon-name-part> <tp:taxon-name-part taxon-name-part-type="species" reg="obtusipennis">obtusipennis</tp:taxon-name-part></tp:taxon-name></italic> Fedorenko, Yunnan (Pianma), male. Scale bars: 2 mm.</p></caption><graphic xmlns:xlink="http://www.w3.org/1999/xlink" xlink:href="zookeys-758-019-g003.jpg" position="float" orientation="portrait" xlink:type="simple" id="oo_202728.jpg"/></fig><fig id="F4" position="float" orientation="portrait"><label>Figures 16–20.</label><caption><p>Labels of types: <bold>16</bold> <italic><tp:taxon-name><tp:taxon-name-part taxon-name-part-type="genus" reg="Pericalus">P.</tp:taxon-name-part> <tp:taxon-name-part taxon-name-part-type="species" reg="ornatus">ornatus</tp:taxon-name-part> <tp:taxon-name-part taxon-name-part-type="subspecies" reg="ornatus">ornatus</tp:taxon-name-part></tp:taxon-name></italic> Schmidt-Göbel, syntype (<abbrev xmlns:xlink="http://www.w3.org/1999/xlink" xlink:title="Národní Muzeum Přírodovědecké Muzeum, Prague, Czech Republic" id="ABBRID0EOQDI" xlink:type="simple">NMPC</abbrev>) <bold>17</bold> <italic><tp:taxon-name><tp:taxon-name-part taxon-name-part-type="genus" reg="Pericalus">P.</tp:taxon-name-part> <tp:taxon-name-part taxon-name-part-type="species" reg="acutidens">acutidens</tp:taxon-name-part></tp:taxon-name></italic> sp. n., holotype (<abbrev xmlns:xlink="http://www.w3.org/1999/xlink" content-type="institution" xlink:title="Institute of Zoology, Chinese Academy of Science, Beijing, China" id="ABBRID0E6QDI" xlink:type="simple">IZAS</abbrev>) <bold>18</bold> <italic><tp:taxon-name><tp:taxon-name-part taxon-name-part-type="genus" reg="Pericalus">P.</tp:taxon-name-part> <tp:taxon-name-part taxon-name-part-type="species" reg="obscuratus">obscuratus</tp:taxon-name-part></tp:taxon-name></italic> sp. n., holotype (<abbrev xmlns:xlink="http://www.w3.org/1999/xlink" content-type="institution" xlink:title="Institute of Zoology, Chinese Academy of Science, Beijing, China" id="ABBRID0EQRDI" xlink:type="simple">IZAS</abbrev>) <bold>19</bold> <italic><tp:taxon-name><tp:taxon-name-part taxon-name-part-type="genus" reg="Pericalus">P.</tp:taxon-name-part> <tp:taxon-name-part taxon-name-part-type="species" reg="gibbosus">gibbosus</tp:taxon-name-part></tp:taxon-name></italic> sp. n., holotype (<abbrev xmlns:xlink="http://www.w3.org/1999/xlink" content-type="institution" xlink:title="Institute of Zoology, Chinese Academy of Science, Beijing, China" id="ABBRID0EBSDI" xlink:type="simple">IZAS</abbrev>) <bold>20</bold> <italic><tp:taxon-name><tp:taxon-name-part taxon-name-part-type="genus" reg="Pericalus">P.</tp:taxon-name-part> <tp:taxon-name-part taxon-name-part-type="species" reg="elegans">elegans</tp:taxon-name-part></tp:taxon-name></italic> sp. n., holotype (<abbrev xmlns:xlink="http://www.w3.org/1999/xlink" content-type="institution" xlink:title="Institute of Zoology, Chinese Academy of Science, Beijing, China" id="ABBRID0ESSDI" xlink:type="simple">IZAS</abbrev>);</p></caption><graphic xmlns:xlink="http://www.w3.org/1999/xlink" xlink:href="zookeys-758-019-g004.jpg" position="float" orientation="portrait" xlink:type="simple" id="oo_202729.jpg"/></fig><fig id="F5" position="float" orientation="portrait"><label>Figures 21–32.</label><caption><p>Elytral outer apical angle (left): <bold>21</bold> <italic><tp:taxon-name><tp:taxon-name-part taxon-name-part-type="genus" reg="Pericalus">P.</tp:taxon-name-part> <tp:taxon-name-part taxon-name-part-type="species" reg="acutidens">acutidens</tp:taxon-name-part></tp:taxon-name></italic> sp. n., Yunnan (Ruli) <bold>22</bold> <italic><tp:taxon-name><tp:taxon-name-part taxon-name-part-type="genus" reg="Pericalus">P.</tp:taxon-name-part> <tp:taxon-name-part taxon-name-part-type="species" reg="ornatus">ornatus</tp:taxon-name-part> <tp:taxon-name-part taxon-name-part-type="subspecies" reg="ornatus">ornatus</tp:taxon-name-part></tp:taxon-name></italic> Schmidt-Göbel, Yunnan (Mengla) <bold>23</bold> <italic><tp:taxon-name><tp:taxon-name-part taxon-name-part-type="genus" reg="Pericalus">P.</tp:taxon-name-part> <tp:taxon-name-part taxon-name-part-type="species" reg="ornatus">ornatus</tp:taxon-name-part> <tp:taxon-name-part taxon-name-part-type="subspecies" reg="ornatus">ornatus</tp:taxon-name-part></tp:taxon-name></italic> Schmidt-Göbel, Vietnam (Tonkin) <bold>24</bold> <italic><tp:taxon-name><tp:taxon-name-part taxon-name-part-type="genus" reg="Pericalus">P.</tp:taxon-name-part> <tp:taxon-name-part taxon-name-part-type="species" reg="ornatus">ornatus</tp:taxon-name-part> <tp:taxon-name-part taxon-name-part-type="subspecies" reg="ornatus">ornatus</tp:taxon-name-part></tp:taxon-name></italic> Schmidt-Göbel, Hainan (Baisha) <bold>25</bold> <italic><tp:taxon-name><tp:taxon-name-part taxon-name-part-type="genus" reg="Pericalus">P.</tp:taxon-name-part> <tp:taxon-name-part taxon-name-part-type="species" reg="ornatus">ornatus</tp:taxon-name-part> <tp:taxon-name-part taxon-name-part-type="subspecies" reg="formosanus">formosanus</tp:taxon-name-part></tp:taxon-name></italic> Dupuis, Taiwan (Miaoli) <bold>26</bold> <italic><tp:taxon-name><tp:taxon-name-part taxon-name-part-type="genus" reg="Pericalus">P.</tp:taxon-name-part> <tp:taxon-name-part taxon-name-part-type="species" reg="ornatus">ornatus</tp:taxon-name-part> <tp:taxon-name-part taxon-name-part-type="subspecies" reg="formosanus">formosanus</tp:taxon-name-part></tp:taxon-name></italic> Dupuis, Taiwan (Nantou) <bold>27</bold> <italic><tp:taxon-name><tp:taxon-name-part taxon-name-part-type="genus" reg="Pericalus">P.</tp:taxon-name-part> <tp:taxon-name-part taxon-name-part-type="species" reg="obtusipennis">obtusipennis</tp:taxon-name-part></tp:taxon-name></italic> Fedorenko, Yunnan (Pianma) <bold>28</bold> <italic><tp:taxon-name><tp:taxon-name-part taxon-name-part-type="genus" reg="Pericalus">P.</tp:taxon-name-part> <tp:taxon-name-part taxon-name-part-type="species" reg="obscuratus">obscuratus</tp:taxon-name-part></tp:taxon-name></italic> sp. n., Guizhou (Fanjingshan) <bold>29</bold> <italic><tp:taxon-name><tp:taxon-name-part taxon-name-part-type="genus" reg="Pericalus">P.</tp:taxon-name-part> <tp:taxon-name-part taxon-name-part-type="species" reg="amplus">amplus</tp:taxon-name-part></tp:taxon-name></italic> Andrewes, Myanmar (Putao) <bold>30</bold> <italic><tp:taxon-name><tp:taxon-name-part taxon-name-part-type="genus" reg="Pericalus">P.</tp:taxon-name-part> <tp:taxon-name-part taxon-name-part-type="species" reg="gibbosus">gibbosus</tp:taxon-name-part></tp:taxon-name></italic> sp. n., Myanmar (Putao) <bold>31</bold> <italic><tp:taxon-name><tp:taxon-name-part taxon-name-part-type="genus" reg="Pericalus">P.</tp:taxon-name-part> <tp:taxon-name-part taxon-name-part-type="species" reg="elegans">elegans</tp:taxon-name-part></tp:taxon-name></italic> sp. n., Xizang (Mêdog) <bold>32</bold> <italic><tp:taxon-name><tp:taxon-name-part taxon-name-part-type="genus" reg="Pericalus">P.</tp:taxon-name-part> <tp:taxon-name-part taxon-name-part-type="species" reg="dux">dux</tp:taxon-name-part></tp:taxon-name></italic> Andrewes, Yunnan (Jinghong).</p></caption><graphic xmlns:xlink="http://www.w3.org/1999/xlink" xlink:href="zookeys-758-019-g005.jpg" position="float" orientation="portrait" xlink:type="simple" id="oo_202730.jpg"/></fig><fig id="F7" position="float" orientation="portrait"><label>Figures 35–36.</label><caption><p>Aedeagus: right-lateral, ventral, left-lateral, and dorsal views of median lobe, scale bars 0.5 mm. Right and left parameres, scale bar 0.2 mm. <bold>35</bold> <italic><tp:taxon-name><tp:taxon-name-part taxon-name-part-type="genus" reg="Pericalus">P.</tp:taxon-name-part> <tp:taxon-name-part taxon-name-part-type="species" reg="obtusipennis">obtusipennis</tp:taxon-name-part></tp:taxon-name></italic> Fedorenko, Yunnan (Pianma) <bold>36</bold> <italic><tp:taxon-name><tp:taxon-name-part taxon-name-part-type="genus" reg="Pericalus">P.</tp:taxon-name-part> <tp:taxon-name-part taxon-name-part-type="species" reg="obscuratus">obscuratus</tp:taxon-name-part></tp:taxon-name></italic> sp. n., holotype, Guizhou (Fanjingshan).</p></caption><graphic xmlns:xlink="http://www.w3.org/1999/xlink" xlink:href="zookeys-758-019-g007.jpg" position="float" orientation="portrait" xlink:type="simple" id="oo_202732.jpg"/></fig><fig id="F10" position="float" orientation="portrait"><label>Figures 41–51.</label><caption><p><bold>41–49</bold> Stylomere of right ovipositor, ventral view, <bold>41</bold> <italic><tp:taxon-name><tp:taxon-name-part taxon-name-part-type="genus" reg="Pericalus">P.</tp:taxon-name-part> <tp:taxon-name-part taxon-name-part-type="species" reg="gibbosus">gibbosus</tp:taxon-name-part></tp:taxon-name></italic> sp. n., Xizang (Mêdog) <bold>42</bold> <italic><tp:taxon-name><tp:taxon-name-part taxon-name-part-type="genus" reg="Pericalus">P.</tp:taxon-name-part> <tp:taxon-name-part taxon-name-part-type="species" reg="elegans">elegans</tp:taxon-name-part></tp:taxon-name></italic> sp. n., Xizang (Mêdog) <bold>43</bold> <italic><tp:taxon-name><tp:taxon-name-part taxon-name-part-type="genus" reg="Pericalus">P.</tp:taxon-name-part> <tp:taxon-name-part taxon-name-part-type="species" reg="dux">dux</tp:taxon-name-part></tp:taxon-name></italic> Andrewes, Yunnan (Jinghong) <bold>44</bold> <italic><tp:taxon-name><tp:taxon-name-part taxon-name-part-type="genus" reg="Pericalus">P.</tp:taxon-name-part> <tp:taxon-name-part taxon-name-part-type="species" reg="obscuratus">obscuratus</tp:taxon-name-part></tp:taxon-name></italic> sp. n., Guizhou (Fanjingshan) <bold>45</bold> <italic><tp:taxon-name><tp:taxon-name-part taxon-name-part-type="genus" reg="Pericalus">P.</tp:taxon-name-part> <tp:taxon-name-part taxon-name-part-type="species" reg="acutidens">acutidens</tp:taxon-name-part></tp:taxon-name></italic> sp. n., Yunnan (Longchuan) <bold>46</bold> <italic><tp:taxon-name><tp:taxon-name-part taxon-name-part-type="genus" reg="Pericalus">P.</tp:taxon-name-part> <tp:taxon-name-part taxon-name-part-type="species" reg="ornatus">ornatus</tp:taxon-name-part> <tp:taxon-name-part taxon-name-part-type="subspecies" reg="formosanus">formosanus</tp:taxon-name-part></tp:taxon-name></italic> Dupuis, Taiwan (Miaoli) <bold>47</bold> <italic><tp:taxon-name><tp:taxon-name-part taxon-name-part-type="genus" reg="Pericalus">P.</tp:taxon-name-part> <tp:taxon-name-part taxon-name-part-type="species" reg="amplus">amplus</tp:taxon-name-part></tp:taxon-name></italic> Andrewes, Myanmar (Putao) <bold>48</bold> <italic><tp:taxon-name><tp:taxon-name-part taxon-name-part-type="genus" reg="Pericalus">P.</tp:taxon-name-part> <tp:taxon-name-part taxon-name-part-type="species" reg="ornatus">ornatus</tp:taxon-name-part> <tp:taxon-name-part taxon-name-part-type="subspecies" reg="ornatus">ornatus</tp:taxon-name-part></tp:taxon-name></italic> Schmidt-Göbel, Hainan (Baisha) <bold>49</bold> <italic><tp:taxon-name><tp:taxon-name-part taxon-name-part-type="genus" reg="Pericalus">P.</tp:taxon-name-part> <tp:taxon-name-part taxon-name-part-type="species" reg="obtusipennis">obtusipennis</tp:taxon-name-part></tp:taxon-name></italic> Fedorenko, Yunnan (Longling) <bold>50–51</bold> Female reproductive system <bold>50</bold> <italic><tp:taxon-name><tp:taxon-name-part taxon-name-part-type="genus" reg="Pericalus">P.</tp:taxon-name-part> <tp:taxon-name-part taxon-name-part-type="species" reg="obtusipennis">obtusipennis</tp:taxon-name-part></tp:taxon-name></italic> Fedorenko, Yunnan (Longling) <bold>51</bold> <italic><tp:taxon-name><tp:taxon-name-part taxon-name-part-type="genus" reg="Pericalus">P.</tp:taxon-name-part> <tp:taxon-name-part taxon-name-part-type="species" reg="ornatus">ornatus</tp:taxon-name-part> <tp:taxon-name-part taxon-name-part-type="subspecies" reg="ornatus">ornatus</tp:taxon-name-part></tp:taxon-name></italic> Schmidt-Göbel, Yunnan (Mengla). Scale bars: 0.2 mm.</p></caption><graphic xmlns:xlink="http://www.w3.org/1999/xlink" xlink:href="zookeys-758-019-g010.jpg" position="float" orientation="portrait" xlink:type="simple" id="oo_202735.jpg"/></fig><fig id="F11" position="float" orientation="portrait"><label>Figures 52–58.</label><caption><p>Female reproductive system, <bold>52</bold> <italic><tp:taxon-name><tp:taxon-name-part taxon-name-part-type="genus" reg="Pericalus">P.</tp:taxon-name-part> <tp:taxon-name-part taxon-name-part-type="species" reg="gibbosus">gibbosus</tp:taxon-name-part></tp:taxon-name></italic> sp. n., Xizang (Mêdog) <bold>53</bold> <italic><tp:taxon-name><tp:taxon-name-part taxon-name-part-type="genus" reg="Pericalus">P.</tp:taxon-name-part> <tp:taxon-name-part taxon-name-part-type="species" reg="elegans">elegans</tp:taxon-name-part></tp:taxon-name></italic> sp. n., Xizang (Mêdog) <bold>54</bold> <italic><tp:taxon-name><tp:taxon-name-part taxon-name-part-type="genus" reg="Pericalus">P.</tp:taxon-name-part> <tp:taxon-name-part taxon-name-part-type="species" reg="dux">dux</tp:taxon-name-part></tp:taxon-name></italic> Andrewes, Yunnan (Jinghong) <bold>55</bold> <italic><tp:taxon-name><tp:taxon-name-part taxon-name-part-type="genus" reg="Pericalus">P.</tp:taxon-name-part> <tp:taxon-name-part taxon-name-part-type="species" reg="obscuratus">obscuratus</tp:taxon-name-part></tp:taxon-name></italic> sp. n., paratype, Guizhou (Fanjingshan) <bold>56</bold> <italic><tp:taxon-name><tp:taxon-name-part taxon-name-part-type="genus" reg="Pericalus">P.</tp:taxon-name-part> <tp:taxon-name-part taxon-name-part-type="species" reg="acutidens">acutidens</tp:taxon-name-part></tp:taxon-name></italic> sp. n., Yunnan (Longchuan) <bold>57</bold> <italic><tp:taxon-name><tp:taxon-name-part taxon-name-part-type="genus" reg="Pericalus">P.</tp:taxon-name-part> <tp:taxon-name-part taxon-name-part-type="species" reg="ornatus">ornatus</tp:taxon-name-part> <tp:taxon-name-part taxon-name-part-type="subspecies" reg="formosanus">formosanus</tp:taxon-name-part></tp:taxon-name></italic> Dupuis, Taiwan (Yilan) <bold>58</bold> <italic><tp:taxon-name><tp:taxon-name-part taxon-name-part-type="genus" reg="Pericalus">P.</tp:taxon-name-part> <tp:taxon-name-part taxon-name-part-type="species" reg="amplus">amplus</tp:taxon-name-part></tp:taxon-name></italic> Andrewes, Myanmar (Putao). Scale bars: 0.2 mm.</p></caption><graphic xmlns:xlink="http://www.w3.org/1999/xlink" xlink:href="zookeys-758-019-g011.jpg" position="float" orientation="portrait" xlink:type="simple" id="oo_202736.jpg"/></fig><fig id="F13" position="float" orientation="portrait"><label>Figure 60.</label><caption><p>Distribution map for <italic><tp:taxon-name><tp:taxon-name-part taxon-name-part-type="genus" reg="Pericalus">P.</tp:taxon-name-part> <tp:taxon-name-part taxon-name-part-type="species" reg="obtusipennis">obtusipennis</tp:taxon-name-part></tp:taxon-name></italic> Fedorenko (red); <italic><tp:taxon-name><tp:taxon-name-part taxon-name-part-type="genus" reg="Pericalus">P.</tp:taxon-name-part> <tp:taxon-name-part taxon-name-part-type="species" reg="obscuratus">obscuratus</tp:taxon-name-part></tp:taxon-name></italic> sp. n. (cyan); <italic><tp:taxon-name><tp:taxon-name-part taxon-name-part-type="genus" reg="Pericalus">P.</tp:taxon-name-part> <tp:taxon-name-part taxon-name-part-type="species" reg="amplus">amplus</tp:taxon-name-part></tp:taxon-name></italic> Andrewes (blue); <italic><tp:taxon-name><tp:taxon-name-part taxon-name-part-type="genus" reg="Pericalus">P.</tp:taxon-name-part> <tp:taxon-name-part taxon-name-part-type="species" reg="gibbosus">gibbosus</tp:taxon-name-part></tp:taxon-name></italic> sp. n. (magenta); <italic><tp:taxon-name><tp:taxon-name-part taxon-name-part-type="genus" reg="Pericalus">P.</tp:taxon-name-part> <tp:taxon-name-part taxon-name-part-type="species" reg="elegans">elegans</tp:taxon-name-part></tp:taxon-name></italic> sp. n. (green); <italic><tp:taxon-name><tp:taxon-name-part taxon-name-part-type="genus" reg="Pericalus">P.</tp:taxon-name-part> <tp:taxon-name-part taxon-name-part-type="species" reg="dux">dux</tp:taxon-name-part></tp:taxon-name></italic> Andrewes (orange).</p></caption><graphic xmlns:xlink="http://www.w3.org/1999/xlink" xlink:href="zookeys-758-019-g013.jpg" position="float" orientation="portrait" xlink:type="simple" id="oo_202738.jpg"/></fig></tp:treatment-sec></tp:taxon-treatment>
